# Supplementary material for: Effectiveness of Pricing Strategies on French Fries and Fruit Purchases among University Students: Results from an On-Campus Restaurant Experiment
Source: PLoS One. 2016 Nov 3;11(11):e0165298. doi: 10.1371/journal.pone.0165298 (PMC5094693; doi:10.1371/journal.pone.0165298)
Supplement: S1 Fig — (XLSX) [file pone.0165298.s001.xlsx]

## Sheet: 23-02 tem 27-02 
French fries experiment - baseline measurement (23/02 - 27/02)
		WITHOUT FRIES		WITH FRIES
2015-02-23				Male	Female
MENU 1	Pork skewer with ratatouille	93		118	50
MENU 2	Duo of sole and salmon with spinach and Nantua sauce	76		26	21
HEALTH	Turkey with mustard sauce and mixed vegetables	75		12	14
VEGGIE	Vegetable burger with savoy puree	65		14	21
COLD DISH		8		1	3
2015-02-24				Male	Female
MENU 1	Steak Béarnaise with tomatoes and green beans	65		172	57
MENU 2	Veal olive with cauliflower and cheese sauce	93		58	22
HEALTH	Prawn skewer with Romesco sauce	89		18	12
VEGGIE	Vegetable curry	32		12	4
COLD DISH		5		1	4
2015-02-25				Male	Female
MENU 1	Chicken Archiduc with peas French style	78		115	44
MENU 2	Lamb	41		58	6
HEALTH	"Healthy" pita bread with light cocktail sauce	46		37	30
VEGGIE	Stuffed pancakes with spinach and mozarella	55		13	27
COLD DISH		14		1	3
2015-02-26				Male	Female
MENU 1	Marinated ribs with oven-baked potatoes and Italian salad	156		210	75
MENU 2	Chicken casserole	85		22	8
HEALTH	Pollack with caper sauce	47		6	1
VEGGIE	Quorn with sweet sour sauce and pineapple	48		9	8
COLD DISH		2		1	1
2015-02-27				Male	Female
MENU 1	Turkey steak with garden herbs and broccoli	69		74	38
MENU 2	Sausage with escarole in cream sauce	59		43	8
HEALTH	Hungarian goulash	33		24	10
VEGGIE	Vegetable strudel with mixed coleslaw	47		19	15
COLD DISH		3

## Sheet: 9-03 tem 13-03
French fries experiment + € 0.50 (9/03 - 13/03)
		WITHOUT FRIES		WITH FRIES
2015-03-09				Male	Female
MENU 1	Porc skewer with ratatouille	83		105	35
MENU 2	Duo of sole and salmon with spinach and Nantua sauce	92		16	10
HEALTH	Turkey with mustard sauce and mixed vegetables	87		13	9
VEGGIE	Vegetable burger with savoy puree	23		4	8
COLD DISH		9
2015-03-10				Male	Female
MENU 1	Steak Béarnaise with tomatoes and green beans	83		123	43
MENU 2	Veal olive with cauliflower and cheese sauce	124		45	11
HEALTH	Prawn skewer with Romesco sauce	63		6	10
VEGGIE	Vegetable curry	26		1	2
COLD DISH		7			2
2015-03-11				Male	Female
MENU 1	Chicken Archiduc with peas French style	99		58	28
MENU 2	Lamb	53		17	6
HEALTH	"Healthy" pita bread with light cocktail sauce	53		25	24
VEGGIE	Stuffed pancakes with spinach and mozarella	84		12	23
COLD DISH		10		1	3
2015-03-12				Male	Female
MENU 1	Marinated ribs with oven-baked potatoes and Italian salad	96		157	45
MENU 2	Chicken casserole	59		8	3
HEALTH	Pollack with caper sauce	18		2	1
VEGGIE	Quorn with sweet sour sauce and pineapple	46		3	3
COLD DISH		7		0	0
2015-03-13				Male	Female
MENU 1	Turkey steak with garden herbs and broccoli	87		46	20
MENU 2	Sausage with escarole in cream sauce	76		23	6
HEALTH	Hungarian goulash	33		10	1
VEGGIE	Vegetable strudel with mixed coleslaw	43		7	5
COLD DISH		2		1	0

## Sheet: 23-03 tem 27-03
French fries experiment + € 1 (23/03 - 27/03)
		WITHOUT FRIES		WITH FRIES
2015-03-23				Male	Female
MENU 1	Porc skewer with ratatouille	95		50	12
MENU 2	Duo of sole and salmon with spinach and Nantua sauce	68		11	8
HEALTH	Turkey with mustard sauce and mixed vegetables	84		8	7
VEGGIE	Vegetable burger with savoy puree	40		5	3
COLD DISH		3			1
2015-03-24				Male	Female
MENU 1	Steak Béarnaise with tomatoes and green beans	122		116	45
MENU 2	Veal olive with cauliflower and cheese sauce	99		14	19
HEALTH	Prawn skewer with Romesco sauce	99		1	4
VEGGIE	Vegetable curry	38		5	3
COLD DISH		2		1	0
2015-03-25				Male	Female
MENU 1	Chicken Archiduc with peas French style	102		54	17
MENU 2	Lamb	71		12	8
HEALTH	"Healthy" pita bread with light cocktail sauce	70		12	7
VEGGIE	Stuffed pancakes with spinach and mozarella	59		4	4
COLD DISH		4		1	3
2015-03-26				Male	Female
MENU 1	Marinated ribs with oven-baked potatoes and Italian salad	213		121	51
MENU 2	Chicken casserole	86		8	2
HEALTH	Pollack with caper sauce	49		2	2
VEGGIE	Quorn with sweet sour sauce and pineapple	39		0	2
COLD DISH		7		0	0
2015-03-27				Male	Female
MENU 1	Turkey steak with garden herbs and broccoli	139		44	22
MENU 2	Sausage with escarole in cream sauce	57		12	4
HEALTH	Hungarian goulash	27		3	1
VEGGIE	Vegetable strudel with mixed coleslaw	24		5	6
COLD DISH		7		0	1
