# Supplementary material for: Effectiveness of Pricing Strategies on French Fries and Fruit Purchases among University Students: Results from an On-Campus Restaurant Experiment
Source: PLoS One. 2016 Nov 3;11(11):e0165298. doi: 10.1371/journal.pone.0165298 (PMC5094693; doi:10.1371/journal.pone.0165298)
Supplement: S1 Table — (XLSX) [file pone.0165298.s003.xlsx]

## Sheet: Blad1
		GENERAL INFORMATION						PRICE MODIFICATION										BODY MASS INDEX
Intervention week	Date	Sex	Age	Study discipline	When "other"	Study year	Student residence	Choice	When "other"	Eating usually French fries at on-campus restaurant	Influence of price increase	Why?	Influencing factors of food choice	Do you think a continuous price increase would be effective?	Comments	Good initiative?	Comments	Height (cm)	Weight (kg)	Comments
1	2015-03-09	male	24	Physiotherapy		2nd Master	no	none of the above/other	wok	less than once a month	no	Ik eer meestal nooit frieten 's middags	Het is gezonder	I definitely do not think so				190	83
1	2015-03-09	male	22	Physiotherapy		2nd Master	no	French fries		twice a week	no	Het is maar 50 cent + te lekker	Liever frieten	I definitely do not think so				181	74
1	2015-03-09	female	21	Physical Education		1st Master	no	potatoes		less than once a week	no	Ik wist het pas aan de kassa	Voor de lijn	I definitely do not think so				172	59
1	2015-03-09	male	22	Linguistics		2nd Bachelor	yes, off campus	rice		3 times per week	no	De frieten waren op en ik had grote honger	Voor de grote honger	I rather think so				183	60
1	2015-03-09	male	22	Other	Bedrijfskunde schakeljaar		no	French fries		less than once a week	no	Zin in frietjes	Er was een beperkte mogelijkheid	I rather think so				170	61
1	2015-03-09	female	20	Law		3rd Bachelor	no	none of the above/other	wok	less than once a week	no	Ik moet veggie eten, dan zitten er geen frieten bij + beter voor de lijn	Het is gezonder	I definitely do not think so				165	56
1	2015-03-09	male	20	Engineering		3rd Bachelor	yes, off campus	none of the above/other	wok	once a week	no	Ik had zin in wok er zitten hier geen frieten bij	Het is ongezond, maar heel lekker. Dus het is moeilijk	I definitely think so				165	73
1	2015-03-09	female	18	Physical Education		2nd Bachelor	yes, off campus	none of the above/other	wok	once a week	no	Ik ben vegetariër en het andere vegetarische zag er echt ranzig uit	Omdat ik daar zin in heb	I definitely think so				170	60
1	2015-03-09	female	20	Physical Education		2nd Bachelor	no	French fries		once a week	no	Ik had het niet door	Omdat het lekkern maar ik eet het niet veel want ik zit hier bijna nooit	I definitely think so				168	55
1	2015-03-09	male	23	Physical Education		2nd Bachelor	no	mashed potatoes		less than once a month	no	Ik eet gewoon liever puree	Ik eet gewoon liever puree	I definitely do not think so				185	84
1	2015-03-09	male	23	Psychology		3rd Bachelor	yes, off campus	French fries		twice a week	no	Ik wist het niet tot ik aan de kassa was	Op kot kan ik wel rijst koken, maar geen frieten bakken	I rather think so				190	80
1	2015-03-09	female	20	History		2nd Bachelor	yes, off campus	potatoes		once a week	no	Ik werk hier en ik zou ze nemen als ik dan effectief werk	Ongezond, maar 1x per week mag het wel	I rather think so				177
1	2015-03-09	male	22	Engineering		2nd Bachelor	no	French fries		twice a week	no	Ik vind niet dat rijst past bij het gerecht en puree is niet lekker	Lekker	I rather think so	Ik zou meer voor pasta gaan dan			182	69
1	2015-03-09	female	18	Law		1st Bachelor	yes, on campus	potatoes		less than once a week	no	Het gaat je wel doen nadenken, maar €0,5 is weinig	Lekker en goede saus, het zijn goede frieten	I rather do not think so	Ik zou er meer bij stilstaan, mar €0,5 is te weinig			165	69
1	2015-03-09	male	21	Physical Education		3rd Bachelor	yes, on campus	French fries		3 times per week	no	Het is voor onderzoek + het eten is al goedkoop	Ik vind het beter dan puree + het vult beter en het is meer	I rather think so				192	89
1	2015-03-09	male	21	Physical Education		3rd Bachelor	yes, off campus	rice		twice a week	yes	Niet veel geld, geen probleem om rijst te eten, maar minder goed	Nu wel want ik sport, maar anders eet ik geen frieten	I definitely think so	Meer rekening houden met de gezondheidsequivalent			181	71
1	2015-03-09	female	24	Psychology		2nd Master	no	French fries		less than once a week	no	Als ik er zin in heb , eet ik frieten. Moest het duurder zijn dan wel invloed.	Frieten zijn lekker en ik eet het toch maar 1 à 2 maal per maand.	I rather do not think so				180	61
1	2015-03-09	male	18	Economics		1st Bachelor	yes, off campus	none of the above/other	Pasta	3 times per week	no	Niet gezien. Ben niet zo zot van frietjes.	Ik vind het gewoon lekker	I definitely do not think so				172	60
1	2015-03-09	male	22	Politieke Wetenschappen		1st Bachelor	yes, off campus	potatoes		less than once a month	no	Omdat ik nooit frieten eet.	Ik vind het niet lekker en ik heb een zwakke maag dus moet ik opletten met wat ik eet.	I definitely do not think so	Maar ik vind het wel belachelijk, want andere ongezonde dingen zijn wel nog beschikbaar.			183	75
1	2015-03-09	female	22	Other	Bedrijfskunde		yes, off campus	potatoes		once a week	no	Ik wist het niet.	Puur omdat ik er geen zin in heb en soms omdat het ongezond is.	I rather do not think so	Hangt er vanaf hoe hoog de prijsstijging.			171	57
1	2015-03-09	female	22	Other	Bedrijfskunde		yes, on campus	none of the above/other	Soep	less than once a month	no	Ik eet het nooit	Ik eet het nooit, als ik het eet dan maar een half bord.	I rather think so	Ik zou nadenken waarom er een prijsverhoging is van een 0,50 euro.			159	67
1	2015-03-09	female	20	Law		3rd Bachelor	yes, off campus	French fries		twice a week	no	ik heb er wel op gelet, dus heb ik er groenten bij genomen ipv een menu	het is lekker	I definitely think so				166	51
1	2015-03-09	female	18	Physiotherapy		1st Bachelor	no	potatoes		less than once a month	no	ik eet nooit frietjes	ik eet nooit frietjes	I definitely do not think so				164	61
1	2015-03-09	female	18	Psychology		1st Bachelor	yes, off campus	French fries		twice a week	no	ik wist het niet	omdat het lekker is	I rather do not think so				163	48
1	2015-03-09	female	23	Other	Specifieke leraren opleiding		yes, off campus	mashed potatoes		less than once a month	no	ik eet ze nooit	ik eet zondag frietjes en 1 keer per week is voldoende	I definitely do not think so				168	59
1	2015-03-09	male	25	Other	management	2nd Master	yes, off campus	mashed potatoes		3 times per week	yes	ik heb de laatste tijd al veel frieten gegeten en om dan meer te betalen neen dank u	ze zijn lekker, maar niet gezond	I rather think so	toch wel proportioneel duurder			175	70
1	2015-03-09	female	21	Law		2nd Bachelor	yes, off campus	French fries		once a week	no	ik eet sowiso veel frieten, als ik daar zin in heb eet ik dat	het is ongezong maar ook lekker	I definitely do not think so	maar ik vind het belachelijk op kap van de student een prijs verhoging. Op den duur zou je je schamen om frieten te nemen + sociale klasse			163	50
1	2015-03-10	female	24	Other	IDLO		yes, off campus	mashed potatoes		5 times per week (elke dag)	no	Ik eet nooit frieten	Ik lust het niet, ik eet dat wel eens maar 2x op een jaar	I definitely do not think so		sometimes yes/no		160	83
1	2015-03-10	male	21	Physical Education		3rd Bachelor	yes, off campus	mashed potatoes		twice a week	no	Ik neem hier praktisch nooit frieten, Te verleidelijk om hier elke keer frieten te pakken. Ik eet hier al vettig genoeg	Te vettig	sometimes yes/no				183	78
1	2015-03-10	male	22	Chemistry		2nd Master	no	French fries		3 times per week	no	Vandaag niet, steak béarnnaise daar moet ik frieten bij hebben. Dus die €0,5 meer zal bij mij niet de doorslag geven	Persoonlijk eet ik dat gewoon graag en dat smaakt mij bij bepaalde dingen	I definitely do not think so				185	72
1	2015-03-10	male	21	Physiotherapy		2nd Bachelor	no	French fries		5 times per week (elke dag)	no	Omdat ik graag frieten eet, ik verkies frietjes boven puree	Omdat mijn ouders dat thuis te weinig maken; hier eet ik wel meer frieten dan goed zou zijn	I definitely do not think so				187	81
1	2015-03-10	female	20	Psychology		3rd Bachelor	yes, off campus	mashed potatoes		twice a week	yes	Normaal zou ik frietjes nemen, ik vind het niet duur, maar goed om eens te veranderen	Lekker	sometimes yes/no	In het begin wel, daarna niet	I definitely think so		173	56
1	2015-03-10	male	24	Physical Education		1st Master	no	potatoes		twice a week	no	Die €0,5 maakt mij niet uit, anders zou ik ook patatten eten	Ik eet dat wel af en toe, maar ik probeer dat te beperken tot 1xper week. Zondagavond is bij ons frietendag, dus beken ik dat	I definitely do not think so		I definitely think so	Panorama, zo'n initiatieven moeten meer aan bod komen	193	82
1	2015-03-10	male	19	Bio-Engineering		1st Bachelor	yes, off campus	none of the above/other	Groentelasagne en brood	twice a week	yes	Ik pak maar af en toe frietjes, gisteren wel dus vandaag groentenlasagne	Frietjes blijven lekker, maar als je dat te veel neemt is dat niet meer zo speciaal. De frietjes van de frituur zijn lekkerder (wel niet gezond	I rather do not think so		I definitely think so	Zodat mensen gezonder worden	185	70
1	2015-03-10	female	22	Physical Education		2nd Master	yes, off campus	mashed potatoes		less than once a week	no	Ik had zin in puree vandaag, maar er mag wat meer peper en zout op, want het is te flauw	Omdat ik dat lekker vind denk ik niet zo na over wat ik eet	sometimes yes/no	Ik vind dat je veel krijgt maar ik krijg dat niet op, dus ik vind het eten niet te duur, maar er zou ook x voor nieuw eten moeten zijn			168	50.5
1	2015-03-10	male	19	Chemistry		2nd Bachelor	no	none of the above/other	Groentelasagne en brood	twice a week	no	Geen zin	Opde duur wordt dat veel te vettig	I definitely do not think so		I definitely think so		179	65
1	2015-03-10	female	25	Physiotherapy		2nd Master	no	none of the above/other	Groentelasagne en brood	less than once a month	no	In de week probeer ik geen frieten te eten. De beslissing om geen frieten te nemen was al vast		I definitely think so	iedereen kijkt naar de prijs	I definitely think so	Studenten zitten op hun zakgeld, dus hebben ze een grotere invloed om gezond te eten	170	69
1	2015-03-10	male	22	Linguistics		3rd Bachelor	yes, off campus	French fries		twice a week	no	Ik had er zin in en wist niet dat er een onerzoek was naar onze calorieën	Omdat ik anders als ik al te vettig eet dat liever niet, ik pak meestal een menu met groenten	I rather think so	ik denk dat ik veel minder frieten zou nemen	I definitely do not think so		184	74
1	2015-03-10	female	21	Physical Education		1st Master	no	none of the above/other		once a week	no	Ik eet hier nooit frieten	Ik vind ze hier niet zo goed	I definitely do not think so		I definitely think so		168	68
1	2015-03-10	male	20	Engineering		2nd Bachelor	no	none of the above/other		twice a week	no	Ik eet hier nooit frieten, altijd puree	Gezondheid, dat is normen;	I definitely think so	sowieso niet meteen			193.2	72
1	2015-03-10	female	22	Architecture (Engineering)		2nd Master	yes, off campus	potatoes		4 times per week	no	ik had al patatten gekozen voordat ik had gezien dat de frieten waren opgeslage	meestal houd ik aan max 1xper week	I rather do not think so	als ik zin heb, dan denk ik dat ik het zou nemen	I rather do not think so	Als je op je gezondheid wil letten, is dat je eigen verantwoordelijkheid. Daarom moet niet iedereen gestraft worden	160	57
1	2015-03-10	female	19	Linguistics		2nd Bachelor	no	none of the above/other	Groentelasagne en brood	once a week	no	Het is sinds vandaag dat ik het wist. Ik had zin in lassagne	Thuis eet ik nooit frietjes, dus soms hier	I rather think so	afhankelijk van zakgeld	I definitely think so	het maakt niet uitn aks ik vaker zou komen en het is duur, dan zou ik minder frietjes eten	167	67
1	2015-03-10	female	19	History		1st Bachelor	yes, off campus	French fries		less than once a month	no		Ik eet over het algemeen weinig frieten	I rather do not think so	In het begin wel, daarna niet		€0,5 heeft te weinig invloed	169	54
1	2015-03-10	male	20	Physics		3rd Bachelor	no	French fries		3 times per week	no	Nee, ik stond al aan de kassa	Hangt af van het hoofdgerecht	I rather do not think so	het mag iets duidelijker staan			173	62
1	2015-03-10	female	22	Other	Agogische wetenschappen		no	mashed potatoes		twice a week	yes	De prijs misschien ook dat je er meer bij stil staat	Puree is hier lekker, dus ik eet dat hier redelijk vaak	I rather think so	meer bij stil staan	I rather think so	Niet zo tof, maar ik hoop dat het werkt	163	62
1	2015-03-10	female	23	Other	SLO cultuur en maatschappelijke wetenschappen		yes, off campus	French fries		once a week	no	omdat ik tegen discriminatie ben en wat alleen voor studenten was (niet voor personeel), het moet voor iedereen zijn. Beter porties van de frieten verkleinen dan de prijs omhoog te doen	Ik kook meestal zelf gezond. Als ik hier ben, pak ik een frietje, rijst patatjen. De alternatieven moeten beter zijn om geen frietjes te nemen	I rather do not think so		I rather think so	niet correct toegepast	170	65
1	2015-03-10	female	22	Other	Schakel communicatie		yes, off campus	French fries		once a week	no	Het maakt niet uit	Frieten eet ik altijd	I definitely do not think so		I rather think so	Dan eten mensen misschien	170	49
1	2015-03-10	female	18	Communication		1st Bachelor	no	French fries		once a week	no	Ik had zin in frietjes	Lekker, ik zou het laten omdat het duurder wordt, niet omdat het gezonder is	I rather do not think so	Als ik er zin in heb, neem ik het			173	61.5
1	2015-03-10	female	22	Linguistics		1st Master	no	mashed potatoes		less than once a week	yes	Omdat het duurder werd gemaakt	Hangt af van gerecht, te zwaar = frietjes	I rather think so				172	65
1	2015-03-10	male	19	History		2nd Bachelor	no	French fries		once a week	no	aan de kassa pas gezien	aanvulling	I definitely think so		I definitely think so		168	50
1	2015-03-10	female	21	Other	Schakel bio-ingenieur		no	French fries		less than once a week	no	Nee, Het is maar 50cent	Gezondheid, vanaf nu begin ik gezonder te eten,	I rather do not think so	Soms frietjes nog eten, maar ook afwisselen			163	57
1	2015-03-10	male	21	Communication		1st Bachelor	yes, off campus	French fries		once a week	no	Omdat ik er zin in had	Afhankelijk van het gerecht	I rather do not think so		I rather do not think so	gezond moet goedkoper worden	181	88
1	2015-03-11	female	21	Physical Education		3rd Bachelor	no	none of the above/other	enkel pitta		no	pas gezien aan de kassa	indien het past bij de maaltijd wel, anders niet	I definitely do not think so		I definitely think so		171	61.5
1	2015-03-11	female	21	Agogical Sciences			yes, on campus	none of the above/other	veggie		no	ik eet nooit frietjes; nu = 40 dagen zonder vlees, dus recht naar de veggie	omdat ik op kot geen friteuse heb; omdat ik er zin in heb	I rather do not think so		I definitely think so	ongezond eten moet duurder zijn dan gezond eten, nu = omgekeerde wereld	167	64
1	2015-03-11	female	19	Engineering		2nd Bachelor	yes, on campus	French fries			no	wel als ik dat vaak zou nemen, nu max 1x om de zoveel tijd	rijst is wat droog	I rather do not think so		I definitely think so		173	70
1	2015-03-11	male	23	Physical Education		1st Master	no	French fries		once a week	no	omdat ik frieten té lekker vind; prijs in totaal valt nog altijd perfect mee	afhankelijk van het gerecht: kip, dus frietjes, lasagne, dus brood	I definitely do not think so	eet hier maar 1x/week	I definitely think so	goed dat je dat doet om gezond eten te promoten; echter 0,50 euro extra doet niet genoeg 'pijn' om geen frieten te nemen; als je al gezond eet + nog eens 0,5 euro extra -> zeker niet nemen; kan extra motivatie zijn maar niet de trigger	178	70
1	2015-03-11	male	24	Bio-Engineering		1st Master	yes, off campus	French fries			no	0,5 euro is niet veel en ik weet dat het maar één week is; had wel zin in frietjes	zin & lekker; niet gezond, niet veel voedingswaarde	I rather think so	indien blijvende prijsstijging, anders over nadenken, nu gewoon 1x 0,5 euro extra	I definitely think so		192	85
1	2015-03-11	female	22	Psychology		3rd Bachelor	yes, off campus	none of the above/other	groentjes -> brood		yes	omdat rijst/brood goedkoper is; vandaag had ik zin in groentjes	meestal 1x/week of minder; gezondheid	I rather do not think so		I rather think so	om over na te denken; het experiment maakt bewust van gezondheid; ik let sowieso op afwisseling	166	58
1	2015-03-11	male	21	Business		3rd Bachelor	no	none of the above/other	lasagne -> brood		no	ik kom hier meestal eten voor lasagne	/	I rather do not think so		I definitely think so	positief	180	68
1	2015-03-11	female	21	Physical Education		1st Master	no	none of the above/other	lasagne -> brood		no	ik neem hier nooit frieten	ik neem altijd wok of pasta; ik neem niet per se geen frieten omdat dat slecht is -> ik eet liever puree	I definitely do not think so		I definitely think so	ja, als dat werkt is dat goed voor de gezondheid, maar ik denk niet dat het gaat werken	165	68
1	2015-03-11	male	20	Politieke Wetenschappen		2nd Bachelor	yes, off campus	none of the above/other	groentjes		no	ik eet hier meestal geen frietjes	frietjes zijn ergens anders lekkerder -> frituur	I definitely do not think so		I rather think so	ik zie niet echt argumenten staan maar mogelijkheid tot positief effect	176	70
1	2015-03-11	male	18	Engineering		1st Bachelor	no	mashed potatoes			yes	0,5 euro is verhoging -> niet aantrekkelijk	gerecht, als het past	I rather think so		I rather do not think so	ik wil frieten	178	65
1	2015-03-11	female	22	Agogical Sciences		1st Master	no	rice			no	omdat ik deze week al frieten gegeten heb thuis, 1 keer is genoeg	als ik er zin in heb; als ik al één keer frieten gegeten heb in de week niet; als ik die avond ongezond ga eten -> 's middags gezond	I rather do not think so		I definitely think so
1	2015-03-11	male	18	Engineering		1st Bachelor	yes, off campus	none of the above/other	lasagne -> brood		no	morgen zou het wel ambetant zijn (morgen ribbetjes?!); sommigen hebben nu geen frieten/kip genomen door de prijsstijging	hangt van het menu af; puree is niet altijd even lekker	sometimes yes/no	hangt van eten en zakgeld af; zou niet leuk zijn	I definitely do not think so		182	77
1	2015-03-11	male	22	Physical Education		1st Master	yes, off campus	mashed potatoes			yes		lekker met mayonaise; hier zijn ze wel wat droog soms; puree past niet overal goed bij (itt frietjes)	I rather do not think so	niet appreciëren	I rather do not think so		181.4	80
1	2015-03-11	female	22	Linguistics		3rd Bachelor	no	French fries			no	omdat je bij pitta frietjes eet	hangt af van het gerecht; maar ik vind dat ik een redelijk gezond levensstijl heb; het zal niet aan die paar keer frietjes liggen in de resto	I definitely do not think so	afhankelijk van gerecht		ik snap het, maar 0,5 euro gaat niet veel verschil maken, levensstijl hangt van meer af dan van één bakje friet	175	56
1	2015-03-11	male	21	Business		2nd Bachelor	no	none of the above/other	lasagne		no	zin in lasagne	smaakt goed bij vlees	sometimes yes/no		sometimes yes/no	maakt niet uit	186	71
1	2015-03-11	male	19	Linguistics		2nd Bachelor	no	none of the above/other	lasagne -> brood		no	omdat het lasagne was	gewoon omdat het lekker is; 0,5 euro is niet veel	I rather do not think so		I definitely think so		178	65
1	2015-03-11	male	19	Physical Education		1st Bachelor	yes, off campus	none of the above/other	lasagne -> brood		no	omdat ik eet waar ik zin in heb	hangt ervan af wat er te eten is	I definitely do not think so		sometimes yes/no	maakt mij niet uit, zolang het lekker blijft	185	60
1	2015-03-11	female	21	Agogical Sciences		3rd Bachelor	no	none of the above/other	lasagne -> brood		no	gisteren wel, vandaag niet, als er niets anders is, veel frietjes	ik lust het graag, maar niet zo gezond, nog niet veel over nagedacht, ik ben niet extreem bezig met gezond eten	I rather think so		sometimes yes/no	niet eerlijk want alleen voor studenten, opzet is oké; beter kijken naar goedkoper maken van gezonde voeding; banaan ong 1 eur	176	62.5
1	2015-03-11	female	23	Economics		2nd Bachelor	yes, on campus	French fries		4 times per week	no	Ik had het niet door	Ik neem meestal rijst (gezond), dus mag ik nu even ongezond doen. Soms als ik denk dat mijn warme maaltijd niet lekker gaat zijn, dan neem ik frietjes als compensatie,	I rather do not think so		I definitely think so		158	49
1	2015-03-11	male	21	Engineering		1st Master	no	none of the above/other	Lasagne met brood	once a week	no	Omdat ik geen frietjes eet	Omdat het niet gezond is. Het is hier gemakkelijk om te nemen (verleidelijk). Puree = lekker!	I rather think so				180	82
1	2015-03-11	male	20	Physics		3rd Bachelor	yes, off campus	French fries		twice a week	yes	Gisteren geen frietjes genomen daardoor; van daag had ik er zin in	Normaal altijd frietjes (lekkerst), soms ook wok ; enkel frietjes als het erbij hoort < 1x/week	I definitely think so		I definitely think so	Hoewel ik frietjes eet, zou ik er wel rekening mee houden (niet slecht!)	188	73
1	2015-03-11	female	19	Linguistics		2nd Bachelor	no	none of the above/other	Pasta	3 times per week	no	Ik ging sowieso geen frietjes nemen, Als ik er zin in zou hebben, zou ik het minder snel nemen,	Frietjes zijn hier lekker, voor mij persoonlijk = ik eet recent gezonder	I rather do not think so	als het bij het gerecht past + ouders betalen toch nog + €0,5 snel uitgegeven zonder erbij na te denken	I definitely think so	Goed idee om te testen, want anders €0,5 is snel uitgegeven zonder na te denken	158	54
1	2015-03-11	female	21	Psychology		1st Master	yes, off campus	French fries		twice a week	yes	Gewoon, nu ben ik eigenlijk op dieet maar eerder een tegeneffect omdat het experiment is, heb ik er toch genomen	Lekker; beste van de omgeving. Op dieet; eerder niet	I definitely do not think so	Ik zou ze even vaak nemen	I definitely do not think so	absurd omdat het 1 gerecht is en er meer gezonde gerechten zijn -> laag inkomen	164	64
1	2015-03-11	female	21	Communication		2nd Bachelor	no	rice		less than once a week	no	Omdat ik er geen zin in had, ik wilde sowieso rijst eten	Afhankelijk van het gerecht	I rather think so	Kost minder dan andere dingen als je dat in grotere hoeveelheden koopt, ik kan voor mezelf uitmaken of ik gezond of ongezond eet			172	60
1	2015-03-11	female	21	Business		1st Master	no	none of the above/other	Lasagne met brood	twice a week	no	Niet gezien	Lekker	I definitely do not think so
1	2015-03-11	female	19	Linguistics		2nd Bachelor	yes, on campus	none of the above/other	Groenten	once a week	no	Ik neem dat toch niet vaak	Lekker! Meestal niet, het is te ongezond om het vaak te doen. Ik wil op mijn eten letten	I rather think so	50 cent heb ik er wel voor over, veel duurder dan wel probleem	I definitely think so	Goed instrument om te testen of sigaretten	164	55
1	2015-03-11	male	21	Physical Education		1st Master	yes, off campus	mashed potatoes		3 times per week	no	Omdat ik gezond ben	Ik let op mijn eten, bezig met mijn gezondheid, bewuste levensstijl zonder vet	I definitely do not think so	Ze zouden bij de menu de calorieën en voedingswaarden mogen vermelden	I definitely think so	Ja, voor mij mogen ze zelfs verhogen; gezondere voeding aanbouwen + beter, want nu trekt het op niet veel + mag gevarieerder + student bewuster maken van hun keuze + bewust maken maar daarvoor niet ongezond duurder maken	190	100
1	2015-03-11	female	19	Linguistics		2nd Bachelor	no	French fries		3 times per week	no	Ik vond het niet eetbaar met rijst	Afhankelijk van het gerecht	I rather think so				178	76
1	2015-03-11	female	18	Linguistics		1st Bachelor	yes, off campus	none of the above/other	exrta groenten	less than once a week	no	Frieten zijn lekker, dus als je al op de prijs moet letten		I definitely do not think so		I definitely think so	Prijs van €2 wel een invloed, nu niet!
1	2015-03-12	male	23	Physical Education		1st Master	yes, off campus	none of the above/other	pasta	once a week	yes	ik had €5 mee en had geen geld genoeg	het zit in de menu en lekkerder dan rijst of puree	sometimes yes/no				171	56
1	2015-03-12	male	23	Physical Education		1st Master	yes, off campus	none of the above/other	pasta	less than once a month	no	het zou mij niet kunnen schelen	het is lekker, maar als ik er teveel heb gegeten, minder ik	I rather do not think so	ik ga het dan gewoon worden, als het dan nog duurder wordt, dan zou ik het niet nemen			175	75
1	2015-03-12	female	21	Law		3rd Bachelor	yes, off campus	French fries		once a week	no	dat boeit mij niet, het is maar 0,5 euro	er zijn menu's die goed bij frietjes gaan	I rather do not think so				165	65
1	2015-03-12	male	21	Physical Education		3rd Bachelor	yes, off campus	French fries		once a week	no	ik wist het niet	ik vind het gewoon lekker en ik eet niet graag rijst	I rather think so	misschien op termijn + afhankelijk van wat ik neem			190	89
1	2015-03-12	male	24	Politieke Wetenschappen		1st Master	yes, off campus	none of the above/other	wok	twice a week	no	ik eet waar ik zin in heb	hangt af van het menu	sometimes yes/no	ik vind niet dat je een ander zijn levensstijl moet opdringen			184	87
1	2015-03-12	female	19	Law		2nd Bachelor	yes, off campus	French fries		once a week	no	als ik er zin in heb, maakt 0,5 euro geen verschil	hangt af van het gerecht, meestal pasta/wok + puree is niet lekker	I rather do not think so				178	63
1	2015-03-12	male	22	Physical Education		1st Master	no	French fries		twice a week	no	met wat moet ik anders ribbetjes eten, met patatten ofwa?	normaal wel rijst, indien het bij het eten past	I definitely do not think so				171	62
1	2015-03-12	female	19	Engineering		1st Bachelor	yes, off campus	none of the above/other	wok	less than once a month	no	Ik eet het nooit op de VUB	Veel volk	I definitely do not think so	Als ik zin heb in frietjes, eet ik dat toch			178	64
1	2015-03-12	male	22	Business		1st Master	yes, off campus	French fries			no	Bij ribbekes eet ik frietjes natuurlijk.	De VUB heeft goede frieten.	sometimes yes/no	In het begin wel, maar na een paar maanden minder.			180	73
1	2015-03-12	female	21	Other	bedrijfskunde schakel		no	potatoes		less than once a month	no	ik eet hier geen frieten maar ik zou het wel betalen	ik ben op dieet	I definitely do not think so				165	49
1	2015-03-13	male	23	Engineering		2nd Bachelor	no	French fries		less than once a week	no	Als ik daar zin in heb, maakt de prijs niet uit	Zin!	I definitely do not think so	Liever niet = minder betalen			175	70
1	2015-03-13	female	21	Psychology		1st Master	no	potatoes		3 times per week	no	Omdat het er niet bij past	Af en toe lekker, maar niet gezaond	I rather think so		I rather think so	Voor even = ok, het maakt je bewuster; zelfcontrole en weten wat er (on)gezond is	168	54
1	2015-03-13	female	21	Business		1st Master	no	rice		twice a week	no	Ik eet altijd vegetarisch, groenteschotel ziet er niet goed uit	Altijd puree, enkel als ik veel honger heb een frietje	I rather think so	Moest het echt veel duurder zijn, zou ik altijd puree nemen	I definitely think so	Geen oordeel	165	63
1	2015-03-13	male	18	Law		1st Bachelor	yes, on campus	French fries		5 times per week (elke dag)	no	Te laat gezien	Op kot geen friteuse + lekker	I rather do not think so	Nog steeds goedkoop	I definitely think so		178	57
1	2015-03-13	female	25	Other	Manama notariaat		no	none of the above/other	pasta	once a week	no	Ik had zin in pasta, geen gerecht dat mij aanspraak	Als het bij het gerecht past	I rather do not think so	Moest ik hier elke dag per week eten, wel	I definitely think so	Sensibiliseren!	176	57
1	2015-03-13	female	22	Agogical Sciences		1st Master	yes, off campus	potatoes		5 times per week (elke dag)	no	Omdat ik maar 1x per week frietjes neem, niet erg gezond om meermaals te eten	Lekker bij het gerecht	I rather do not think so		I definitely think so		168	60
1	2015-03-13	male	18	Computer sciences		1st Bachelor	yes, off campus	none of the above/other	Pasta	5 times per week (elke dag)	no	Vandaag niet, anders wel!	Het zit in de prijs	I rather do not think so	ik zal minder eten	I rather do not think so	Maar onderzoek is goed	180	65
1	2015-03-13	male	23	Bio-Engineering		1st Master	no	mashed potatoes			no	Als het zou passen bij mijn gerecht zou ik het wel pakken.	Past bij gerecht, patatjes niet lekker.	I rather think so	Op zich goed dat men inzit met gezondheid. Niet goed dat het enkel voor studenten geldt want zij hebben minder geld. Initiatief is dus goed maar anders aanpakken. Bijvoorbeeld door mensen verplichten fruit te nemen.			174	78
1	2015-03-13	male	19	Engineering		1st Bachelor	yes, off campus	French fries			no	Omdat ze aan de kassa geen 50 cent extra gerekend hebben.	Omdat het bij mijn maaltijd past en ik deze week nog geen frieten gegeten heb.	I definitely do not think so		sometimes yes/no	Zolang het tijdelijk is is het oké. Ik denk dat het effect gaat hebben, ik moet soms op mijn geld letten. Als je iets anders wil moet je lang wachten, frieten staan meteen klaar.	172	70
1	2015-03-13	female	21	Economics		3rd Bachelor	yes, on campus	none of the above/other	Pasta		yes	Ik ben niet bereid die prijs te betalen.	Ik let op gezond eten.	I rather do not think so	Toch minder frieten eten.	I definitely think so	Goed maar praktisch ambetant. Wel goed dat mensen daar op letten. Voor studenten is geld belangrijk.	175	62
1	2015-03-13	female	18	Physics		1st Bachelor	yes, off campus	potatoes			yes	Ik neem niets van frieten, nu zeker niet.	Niet zo gezond. Niet veel alternatieven.	I rather think so	Ik zal bijna nooit meer frieten eten.	sometimes yes/no	Je moet keuze hebben en zelf verantwoordelijkheid nemen. Moesten ze saladebar lekkerder maken dan zou ik dat zeker pakken (= alternatief).	175	65
1	2015-03-13	female	22	Sociology		1st Master	no	rice			no	Geen zin in frieten, nooit meer dan 1 maal per week.	Af en toe zin, veel vaker iets anders.	I rather think so	Wachten tot mama thuis frieten maakt.	I definitely think so	Persoonlijk niet echt nodig, het is je eigen verantwoordelijkheid.	164	55
1	2015-03-13	male	20	Physical Education		2nd Bachelor	no	none of the above/other	Pasta		yes	Door de hogere kost.	Als het bij het gerecht past, bijvoorbeeld bij steak horen frietjes. Bij groentjes kan je nog iets anders bij pakken.	I definitely think so	Het kost nu al genoeg.	I rather do not think so	Gezonde voeding goedkoper maken werkt beter.	183	80
1	2015-03-13	male	19	Business		1st Bachelor	no	potatoes			yes	Te duur	Frietjes vullen meer en zijn lekker. Patatjes zijn te droog.	sometimes yes/no		I rather think so	Als het tijdelijk is, is dit oké.	183	66
1	2015-03-13	male	18	Business		1st Bachelor	no	none of the above/other	Pasta + Brood		no	Geen zin	Soms niet goed gebakken. Als er weinig volk is neem ik frietjes.	I rather think so	Alleen frietjes zijn normaal 2,7 euro. Nu is dit 3,20 euro. Is heel veel.	I definitely do not think so		178	55
1	2015-03-13	male	22	Other	Schakel Computerwetenschappen		yes, off campus	rice			no	Omdat ik altijd pasta gegeten heb deze week.	Lekker. Ik zit er niet mee in dat ik ongezond ben.	I definitely do not think so		I rather do not think so	Gezond zou goedkoper moeten zijn.	180	67
1	2015-03-13	male	18	Economics		1st Bachelor	no	none of the above/other	pasta + brood	twice a week	no	ik wist het niet, pas aan de kassa gezien	ik eet dat graag, 1 keer in de week dat smaakt wel	sometimes yes/no	niet veel effect, maar toch kleine			179	70
1	2015-03-13	female	21	Engineering		3rd Bachelor	no	potatoes		4 times per week	yes	normaal neem ik frietjes	papatjes enpuree zijn niet zo lekker, gestoven patatjes in de over zijn wel lekker, eerder omdat de rest niet lekker is	I rather do not think so			vooral begin, prijs verlagen van gezonde voeding zal mss zelfde effect hebben maar beter voor de portomonee	160	62
1	2015-03-13	male	19	Architecture (Engineering)		2nd Bachelor	yes, on campus	French fries		3 times per week	no	uit principe, ik pak het regelmatig, geen aantrekkelijke alternatieven	lekkerste, maar niet zo gezond = verleiding is soms groot	sometimes yes/no			voor 1 week = oke, ik snap het, goed om aan het licht te brengen al alternatieven beter zouden zijn	180	62
1	2015-03-13	female	22	Psychology		3rd Bachelor	yes, on campus	French fries		once a week	no	ik zou geen frieten willen voor 0,50 euro meer	omdat ik naar de resto ga voor frieten (ik heb geen friteuze) , beter dan in frituur, puree en rijst kan ik thuis ook maken	I rather do not think so		I definitely think so	tof om te sensualiseren, het is eigenverantwoordelijkheid , maar weinig invloed, armere mensen kunnen dat niet meer nemen	160	51
1	2015-03-13	male	23	Engineering		2nd Bachelor	yes, off campus	mashed potatoes		5 times per week (elke dag)	yes	omdat ik anders altijd frietjes eet	lekker, omdat ze het atijd in je handen steken	I definitely think so		I definitely think so		188	88
1	2015-03-13	female	19	History		1st Bachelor	yes, off campus	none of the above/other	groentjes	twice a week	no	niet gezien	ongezond en niet oz lekker	I definitely do not think so		I rather think so		167	59
1	2015-03-13	female	19	Business		1st Bachelor	no	none of the above/other	pasta zonder brood	twice a week	no	maar op de dag van de ribbekes wou ze wel graag frietjes eten	afh v gerecht en af en toe zin in pasta	I definitely think so		sometimes yes/no	ik snap de intentie, maar gezonde zijn evenduur	173	73
1	2015-03-13	female	19	Architecture (Engineering)		1st Bachelor	yes, off campus	French fries		5 times per week (elke dag)	no	maar halve euro, moest het duurder zijn dan wel	lekker, niet graag gewone papatjes en rijst is droog	I rather do not think so		sometimes yes/no	is goed voor de studenten (semi-gezond) maar ik denk niet dat het duurder maken alle gaat oplossen	172	53
1	2015-03-13	male	18	Economics		1st Bachelor	no	none of the above/other	pasta + brodd	4 times per week	no	nooit menu met frietjes deze week	afwisseling	I rather do not think so		I definitely think so	ja kanhelpen, bete gezonde dingen minder duur maken	185	75
1	2015-03-13	female	18	History		1st Bachelor	yes, on campus	mashed potatoes		twice a week	yes	deels, ik zou anders nog vaker frietjes eten	vroeger aten we dat weinig	I rather think so	zeker minder maar niet nooit meer	I rather think so	maar niet helemaal waarom, op welk effect, in begin veel	167	64
1	2015-03-13	male	18	Physiotherapy		1st Bachelor	yes, off campus	French fries		3 times per week	no	nee ik heb maar 5 euro moeten betalen	lekker + soms eet ikk het te veel	I rather do not think so		I definitely think so	goed om te checken	173	62
2	2015-03-23	female	21	Business		1st Master	no	mashed potatoes		twice a week	yes	€1 is te veel, €0,5 was nog te doen	Ik kies mijn bijgerecht op basis van mijn eten.	I definitely think so		I rather do not think so		168	59
2	2015-03-23	male	24	Communication		1st Master	yes, off campus	mashed potatoes		less than once a week	no	Ik eet sowieso liever puree bij vis.	Als ik er zin in heb, maar als ik weet dat ik ga sporten dan eet ik er geen (zwaar op de maag).	I rather do not think so	Ik eet sowieso al niet vaak frieten.	I definitely do not think so	Eigen Eigen vrije keuze van de student moet bewaard worden, anders worden frieten elitair voedsel.	178	63
2	2015-03-23	male	25	Linguistics		1st Master	yes, off campus	none of the above/other	Wok	once a week	yes	Frieten zijn niet zo goed + duurder	Gezondheidsparameter	I rather think so		I rather think so		182	73
2	2015-03-23	female	24	Other	SLO Cultuur en Maatschappij		yes, off campus	mashed potatoes		less than once a month	no	Omdat ik gewoon geen frieten lust.	Ik lust geen frieten.	I definitely do not think so		I definitely do not think so	Eerder de gezonde voeding voeding goedkoper maken.	160	83
2	2015-03-23	female	18	Physical Education		2nd Bachelor	yes, off campus	none of the above/other	Wok	once a week	no	Wok zag er beter uit dan veggie-menu.	Geen speciale reden.	I definitely think so	1 euro is heel duur (liever een pintje)	sometimes yes/no	Beter gezondere voeding, goedkoper.	170	60
2	2015-03-23	male	22	Business		1st Master	yes, off campus	none of the above/other	Wok	twice a week	yes	Ik ga er niet meer voor betalen.	Als ik goed gezopen heb, wil ik frieten (om kater te vermijden). De wok is goed maar het mag meer zijn.	I definitely think so		I rather do not think so	Eerder 1 of 2 dagen geen frieten serveren.	180	80
2	2015-03-23	male	22	Physical Education		1st Master	no	none of the above/other	Lasagne	once a week	no	De andere menu's waren niet lekker	Afhankelijk van menu tot menu	I definitely do not think so	Ik eet frieten als ik er zin in heb.	I definitely think so	In de hoop dat mensen bewuster worden wat ze eten.	171	62
2	2015-03-23	female	21	Law		2nd Bachelor	yes, off campus	none of the above/other	Lasagne	once a week	no	Sowieso geen frieten, en menu stond mij niet aan.	Menu stond mij niet aan.	I rather think so		I definitely do not think so	€1 is veel	163	50
2	2015-03-23	female	20	Linguistics		3rd Bachelor	yes, on campus	none of the above/other	Veggie	less than once a month	no	Frietjes zijn hier niet lekker	Afhankelijk van de maaltijd en ik eet slechts 1x/week (thuis).	I definitely do not think so		I definitely think so	Te veel mensen nemen frietjes maar eten ze niet op. Hierdoor wel.	172	59
2	2015-03-23	male	21	Physical Education		3rd Bachelor	yes, on campus	French fries		3 times per week	yes	Veel meer over getwijfeld	Puree is weinig voor hetzelfde bedrag.	I definitely think so		I definitely think so	Om studentgezondsbewust te maken	193	89
2	2015-03-23	male	21	Physical Education		3rd Bachelor	yes, off campus	mashed potatoes		twice a week	yes	Al bij 0,5 euro	Smaak van puree en rijst zijn niet zo goed. In het algemeen niet echt fan van frieten.	I definitely think so	Weinig geld en extra initiatief om gezond te eten.	I definitely think so	Zeker voor studenten die veel bezig zijn met hun gezondheid.	181	70
2	2015-03-23	female	19	Communication		2nd Bachelor	yes, on campus	none of the above/other	wok	less than once a month	no	als ik er zin in heb eet ik frietjes	ik kook op kot , variatie	I rather do not think so		I definitely do not think so		167	60
2	2015-03-23	male	22	Other	bedrijfskunde schakel		no	none of the above/other	wok	less than once a week	yes	0,5 euro is schappelijk, maar 1 is te veel	veel studenten hebben geen frieuze op kot dus komen ze deze in de resto eten + afhk v h menu	I definitely think so	maar bij 0,5 niet	sometimes yes/no	in combinatie met een verlaging van de groenten belangrijker om evenwichtige levenstijl op te bouwen en ik daar niet tussen (zwaarlijvig)	176	61
2	2015-03-23	female	24	Other	bedrijfskunde	1st Master	no	none of the above/other	lasagne	less than once a week	no	ik had zin in lasagne	afhk van de menu	I rather think so		I rather think so		170
2	2015-03-23	male	23	Physical Education		2nd Bachelor	no	mashed potatoes		once a week	yes	1 euro is veel meer dan 50 cent	gefrituurd in niet gezond en gisteren al frietejs gegeten	I definitely think so		I definitely think so	goed zoals in denemarken fattax	185	83
2	2015-03-23	female	19	Physical Education		2nd Bachelor	yes, on campus	none of the above/other	lasagne	once a week	no	lasagne was het enige wat ik luste	lekker	I definitely think so	1 euro is toch wat veel	I definitely do not think so	op vub moet je zelf kritisch beslissen of je frieten wilt of niet	168	53
2	2015-03-23	female	21	Other	Bedrijfkunde		yes, off campus	none of the above/other	wok	twice a week	no	frietjes zijn gewoon lekker, op een euro komt het niet aan		I rather think so		I definitely do not think so	eerder op sigaretten en drank prijsverhogen dan op frieten	167	56
2	2015-03-23	male	22	Business		1st Master	no	none of the above/other	wok	once a week	no	de rest was niet lekker	ik denk er over na, geen drie keer per week frieten , evenwicht tussen appetijt en gezondheid	I rather do not think so		I rather think so		193	95
2	2015-03-23	female	20	Psychology		3rd Bachelor	yes, off campus	none of the above/other	lasagne	less than once a week	no	ik wou lasagne eten	enkel als ik er zin in heb + moet passen met gerecht	I rather do not think so	op den duur wen je er aan	I rather think so	het laat je er wel bij stil staan	163	53
2	2015-03-23	male	24	Other		1st Master	yes, off campus	French fries		once a week	yes	ik eet graag frieten en wil het experiment steunen	het is lekker,	I definitely do not think so		I definitely think so		195	95
2	2015-03-23	female	22	Agogical Sciences		1st Master	yes, off campus	rice		once a week	no	wok was beter	afh v h gerecht	I definitely think so	menu is al goedkoop, een euro meer is een groot verschil	I definitely think so	als het effectief is wel	177	58
2	2015-03-23	female	21	Psychology		2nd Bachelor	no	French fries		once a week	yes	1 portie per 2	als ik er zin in heb	I rather think so	elke 1 euro is veel	I definitely think so		180	75
2	2015-03-23	female	19	Law		1st Bachelor	no	French fries		less than once a week	no	er was geen lasagne meer dus heb ik frietjes genomen	als het bij het gerecht past	I rather do not think so	ik weet het niet zo goed of het een blijvend effect zal zijn	I rather think so		176	55
2	2015-03-24	male	22	Business		1st Master	yes, off campus	none of the above/other	Spaghetti + Brood		no	Frieten zagen er lekkerder uit.	Past bij gerecht. Steak en frietjes.	I rather think so	0,5 euro maakt niet zo veel uit, 1 euro wel. Dus neem ik puree of rijst	sometimes yes/no	Ik snap niet goed hoe het geanalyseerd wordt	173	64
2	2015-03-24	female	18	Bio-Engineering		1st Bachelor	no	rice			no	Omdat ik fel op mijn eten moet letten (Topsport Volleybal)	Soms heb ik er toch zin in.	I rather do not think so		I definitely do not think so		180	74
2	2015-03-24	female	21	Business		1st Master	yes, off campus	mashed potatoes			no	Omdat ik blinde vink wou	Als ik er zin in heb.	I rather think so		I rather do not think so		164	48
2	2015-03-24	female	20	Linguistics		1st Bachelor	no	none of the above/other	Pasta + Brood		no	Zin in gezond eten	Ik wil op mijn lijn letten dus neem ik geen frieten	I rather do not think so	Het verandert toch, niets aan te doen	I rather do not think so	Leuk, gezond op school. Wel jammer dat het zoveel meer kost als je dat 1x wil eten.	168	72
2	2015-03-24	male	20	Engineering		2nd Bachelor	yes, on campus	French fries			no	Ik eet frieten bij Steak	Puree en pataten minder smaak. Rijst enkel als er veel saus is.	I definitely do not think so	In resto krijgen we al vers bereide maaltijd en op kot eet je vaak ongezonder.	I rather think so	Testen zijn oké. Goede manier maar niet efficiënt om gezonder te eten.	178	65
2	2015-03-24	female	21	Bio-Engineering		1st Master	yes, off campus	mashed potatoes			yes	Erg en daardoor geen frieten, alternatieven niet zo lekker.	Lekker en even duur als de rest,	I definitely think so	Erg dat dat zoveel duurder wordt	I definitely do not think so	Geen nut, want door de prijsstijging ga je minder kopen.	164	50
2	2015-03-24	female	19	Biology		1st Bachelor	no	potatoes			no	Maakt niet uit, als ik ze wil pak ik ze wel.		I rather think so	Het is duur en ik moet ze zelf betalen.	I rather think so	1 bord groeten is 3 euro. Beter gezonde dingen minder duur dan ongezonde duurder. Ook sauzen minder duur maken.	172	79
2	2015-03-24	female	19	Linguistics		2nd Bachelor	yes, off campus	none of the above/other	Brood + groenten		no	Ik eet meestal gewoon wat ik lekker vind. Ik eet meestal frietjes en een prijstijging heeft hier geen invloed op, ik neem het toch.	Ik eet sowieso soms gezond soms ongezond, maar ongezond is vaker lekkerder.	I rather do not think so	Voor anderen kan het een motivatie zijn om gezonder te eten.	I definitely think so		168	51
2	2015-03-24	female	18	Law		1st Bachelor	yes, on campus	mashed potatoes		4 times per week	yes	we weten dat het maar een week is, maar volgende week neem ik het terug	eens lekker maar niet voor elke dag	I rather do not think so	meestal toch maar 1 per week	I rather do not think so	beetje eigen verantwoordelijkheid	160	55
2	2015-03-24	male	21	History		1st Master	yes, on campus	potatoes		3 times per week	yes	omdat ik geen euro extra wil betalen	uit gewoonte, omdat ik het altijd kies	I definitely think so	ik zou er geen meer nemen maar ergens anders ze gaan eten	sometimes yes/no	goed voor onze gezondheid, maar is eigenlijk voor jouw eigen verantwoordelijkheid	185	70
2	2015-03-24	male	20	Physics		1st Bachelor	yes, off campus	none of the above/other	enkel groentjes	5 times per week (elke dag)	no	geld is oke	geen frieten omdat het een lange rije is + frieten zijn duurder geeft kortere rij, ik neem dan sneller frieten. Nu was er een lange rij dus heb ik er geen genomen , + rode kool = lekker	I rather do not think so		I rather do not think so	vettax werkt niet	172	53
2	2015-03-24	female	18	Linguistics		1st Bachelor	no	French fries		twice a week	no	wel overwogen…	meestal zin in, pasta dan neem ik dat ook, hangt af van de keuze	I rather think so		I rather think so		167	50
2	2015-03-24	male	19	Business		2nd Bachelor	no	none of the above/other	pasta	once a week	no	ik koop nooit frietjes	ik moet dat niet hebben zeker niet als ze zo dun zijn	I definitely do not think so		I rather think so		186	65
2	2015-03-24	female	18	Bio-Engineering		1st Bachelor	yes, off campus	none of the above/other	pasta	twice a week	yes	1 euro is veel voor frietjes	lekkerste van alternatieven	I rather think so	1 euro is veel (4/5euro)	sometimes yes/no	het is voor onze gezondheid, maar het is duurder want als je elke dag komt, na week betaal je 5 euro meer	160	52
2	2015-03-24	male	21	Engineering		1st Master	yes, off campus	none of the above/other	pasta	3 times per week	no	als ik ze zou willenzou ik ze nemen, ik denk er eignelijk niet over na	lekker	I rather think so	het is duurder	I rather think so		188	67
2	2015-03-24	female	22	Other	schakel bedrijfskunde		no	French fries		once a week	no	ik eet enkel frietjes bij een steak	niet gezond om vaak frietjes te eten, rijst en patatjes zijn niet lekker	I rather think so		I rather do not think so	wij zijn den duppe	164	60
2	2015-03-24	male	19	Business		2nd Bachelor	no	mashed potatoes		3 times per week	yes	6 is niet te veel	omdat het niet zo lekker is eet ik max 1/week frietjes, de alternatieven niet lekker (vooral patatjes)	I rather do not think so		I rather think so		180	76
2	2015-03-24	female	19	Business		2nd Bachelor	yes, off campus	none of the above/other	enkel groentjes	once a week	no	0,5 cent is nog oke, meer dan dat niet oke	afhankelijk van gereccht	I rather think so		I rather think so		172	55
2	2015-03-24	female	20	Mathematics		2nd Bachelor	yes, off campus	French fries		3 times per week	no	ik moet het zelf niet betalen en ik eet het graag	lekker	I rather do not think so		I rather think so	op mij geen invloed maar op anderen mss wel	168	55
2	2015-03-24	male	17	Engineering		2nd Bachelor	no	none of the above/other	pasta	4 times per week	no	ik eet niet vaak frietjes	afhankelijk van het gerecht, puree is niet lekker, frietjes horen soms bij een bepaald gerecht	I rather do not think so		I definitely think so		178	75
2	2015-03-25	male	21	Physical Education		1st Master	yes, off campus	rice		less than once a month	no	Ik eet niet veel frietjes	Ongezond	I definitely do not think so		I definitely think so		190	101
2	2015-03-25	male	24	Other	Postgraduaat Sportmanagement		yes, off campus	French fries		4 times per week	no	Een Euro is niet veel	Het is niet dat de rest zo gezond is.		Ridicuul idee	sometimes yes/no		169	62
2	2015-03-25	female	21	Psychology		3rd Bachelor	no	none of the above/other	Niets	less than once a month	no	€1 meer of minder maakt niet uit	Frietjes zijn het lekkerst	I definitely do not think so		I definitely do not think so		168	62
2	2015-03-25	male	21	Economics		1st Bachelor	yes, off campus	rice		less than once a month	no	Ik eet toch niet veel frieten	Ongezond	I definitely do not think so		I definitely think so		191	89
2	2015-03-25	female	20	Law		2nd Bachelor	no	mashed potatoes		once a week	yes	€1 is veel te veel	Lekker, maar met mate	I rather think so		I definitely think so	Maar een halva euro	165	58
2	2015-03-25	male	20	Physiotherapy		2nd Bachelor	yes, on campus	French fries		twice a week	no		Ik had gewoon zin in frieten	I definitely do not think so		I rather think so		174	70
2	2015-03-25	male	21	Physical Education		1st Master	yes, off campus	French fries		less than once a month	no	niet gezien	lekker	I definitely do not think so		I definitely do not think so		172	63
2	2015-03-25	male	21	Physical Education		1st Master	yes, off campus	mashed potatoes		less than once a week	yes	5 euro geef je gemakkelijker	1 x per week frietjes (thuis of resto)	I rather think so		I definitely think so		187	81
2	2015-03-25	male	22	Physical Education		1st Master	no	rice		once a week	no	ik heb geld genoeg	lekker	I rather do not think so		sometimes yes/no		172	62
2	2015-03-25	male	21	Physical Education		1st Master	no	rice		once a week	yes	ik eet niet veel frietjes, dus als ze duurder zijn neem ik iets anders	ongezond maar lekker	I definitely think so		I definitely think so	te veel dikke mensen	180	75
2	2015-03-25	male	21	Engineering		3rd Bachelor	yes, off campus	rice		less than once a month	yes	veel te duur	frietjes is de beste bijnemer, hoewel de rijst ook goedis want ik doe dat meestal in de soep	I definitely think so		I definitely think so	maar 1 euro is te veel	170	65
2	2015-03-25	male	21	History		2nd Bachelor	no	rice		once a week	no	als ik ze wil dan neem ik ze	als het bij het menu past	I definitely do not think so		I definitely think so		180	74
2	2015-03-25	male	20	Law		2nd Bachelor	yes, off campus	rice		once a week	no	als ik frietjes wil eet ik ze	lekker	I rather do not think so		I rather do not think so		173	68
2	2015-03-25	male	23	Physical Education		3rd Bachelor	no	rice		twice a week	no	wat maakt 1 euro nu uit?	lekker	I rather do not think so		I definitely do not think so		181	72
2	2015-03-26	male	19	Engineering		1st Bachelor	yes, on campus	French fries		twice a week	no	zin in frieten door Ribbekes.	Lekker	I rather think so		I rather do not think so		183	76
2	2015-03-26	female	19	Biology		2nd Bachelor	yes, off campus	French fries		less than once a week	yes	Ik aarzelde toch.	Omdat het bij het gerecht past.	I rather think so		I definitely do not think so	Ik kan zelf beslissen wanneer ik frietjes eet en wanneer niet.	168	56
2	2015-03-26	female	19	Physical Education		2nd Bachelor	yes, off campus	French fries		less than once a month	yes	Ik twijfelde maar uiteindelijk toch genomen.	Ik eet al niet vaak frietjes en nu mag dat wel eens.	I definitely think so	Moest ik hier alle dagen eten wel invloed	I rather think so	Beter om alles duurder te maken en de prijs van groenten te verminderen.	174	63
2	2015-03-26	male	24				yes, off campus	French fries		twice a week	no		Het is inbegrepen in de menu en is de lekkerste keuze.	sometimes yes/no		I rather do not think so		190	90
2	2015-03-26	male	20	Physical Education		3rd Bachelor	no	potatoes		once a week	yes	Ik had maar €5 mee.	Lekker	I definitely think so		I rather do not think so		181	73
2	2015-03-26	male	18	Engineering		1st Bachelor	yes, off campus	rice		less than once a month	no	Persoonlijk niet	Thuis in het weekend zijn het weekend zijn het al vaak frietjes.	I definitely do not think so		I rather think so		185	86
2	2015-03-26	female	18	Business		1st Bachelor	no	French fries		less than once a week	no	Past bij Ribbekes.	Ongezond	I definitely think so		I rather think so	Maar er zijn andere manieren	167	53
2	2015-03-26	female	19	Law		1st Bachelor	yes, off campus	none of the above/other	Pasta	3 times per week	no	Ik kijk naar het gerecht	Meestal neem ik de frietjes en eet iedereen er van mee	I rather think so		sometimes yes/no		160	68
2	2015-03-26	female	20	Psychology		3rd Bachelor	yes, off campus	none of the above/other	Pasta	twice a week	no	Ik heb niet veel warm gegeten deze week en nu pasta beter.	Lekker + moet bij het gerecht passen	I rather do not think so	enkel in het begin	I definitely think so		172	56
2	2015-03-26	female	21	Psychology		3rd Bachelor	yes, off campus	potatoes		less than once a month	no	Ik eet nooit frietjes	Ik eet gezond	I definitely do not think so		I definitely think so		165	55
2	2015-03-26	female	21	Psychology		3rd Bachelor	yes, off campus	none of the above/other	Veggie	less than once a month	no	Ik eet nooit frietjes	Het is ongezond, vermijden van de gewoonte	I definitely do not think so		sometimes yes/no	Mensen moeten kunnen kiezen wat ze eten	167.2	59
2	2015-03-26	female	19	Criminologische Wetenschappen		1st Bachelor	no	French fries		less than once a week	no	omdat ik het al niet zo veel eet	broodjes word je beu om den duur	I rather do not think so	nog net bij 1 euro oke	I definitely think so		155	60
2	2015-03-26	female	19	Engineering		1st Bachelor	yes, off campus	none of the above/other	pasta	less than once a month	no	geen frieten	ik eet het thuis	I definitely do not think so		I definitely think so		178	63
2	2015-03-26	male	20	Architecture (Engineering)		3rd Bachelor	yes, off campus	French fries		twice a week	no	ribbekes	lekker	sometimes yes/no	in begin, maar daarna gewoonte	I definitely do not think so	oud genoeg om zelf te kiezen	173	70
2	2015-03-26	female	19	Physical Education		2nd Bachelor	yes, off campus	French fries		less than once a month	no	ik kom hier bijna nooit eten	als het past bij het gerecht	I rather think so	ik zal eerst eens nadenken of er iets anders is	I definitely think so	goed voor de mensen om na te denken	158	55
2	2015-03-26	female	22	Biology		3rd Bachelor	yes, off campus	French fries		3 times per week	no	ik had zin om frietjes te eten zeker bij ribbekes	ik eet dat gwn graag	I rather do not think so		I definitely do not think so		171	62
2	2015-03-26	female	20	Physical Education		3rd Bachelor	yes, on campus	potatoes		once a week	yes	aardappelen zijn goedkoper	lekker	I definitely think so		I rather think so		160	55
2	2015-03-26	female	18	Criminologische Wetenschappen		1st Bachelor	no	none of the above/other	pasta	less than once a month	no	ik eet nooit frietjes in de resto	ik neem altijd pasta	I definitely do not think so		I definitely do not think so	ik denk niet dat het veel zal veranderen	175	75
2	2015-03-26	male	18	Bio-Engineering		1st Bachelor	no	French fries		3 times per week	no	ik ben niet zo goed met prijzen	er is niets anders lekkers	I rather think so		I definitely do not think so		184	80
2	2015-03-26	female	18	Sociology		1st Bachelor	yes, off campus	potatoes		less than once a month	no	ik eet nooit frietjes in de resto	ik eet het niet zo graag	I definitely do not think so		I definitely think so		164	54
2	2015-03-26	female	23	Psychology		2nd Master	no	none of the above/other	slaatje	less than once a month	no	ik eet nooit frietjes in de resto	ongezond	I definitely do not think so		I definitely think so		174	60
2	2015-03-27	female	19	Law		1st Bachelor	yes, off campus	potatoes			no	Gisteren al frieten gegeten en ik eet niet twee keer frieten na elkaar.	Lekker. Ik kies niet voor frieten omdat ik het in de week al gegeten had dus neem ik het nu niet meer.	I rather do not think so		I definitely think so	meer aandacht aan groentjes	164	60
2	2015-03-27	male	18	Engineering		1st Bachelor	yes, off campus	potatoes			no	Als ik er zin in heb eet ik ze toch.	Gerecht is vettig dus neem ik niet altijd frietjes	I rather do not think so	geld is van ouders	I rather do not think so	Geen financiële redenen dus eerder niet doen.	176	60
2	2015-03-27	female	20	Law		1st Bachelor	no	none of the above/other	Pasta + Brood		yes	Prijs heeft altijd invloed	Vandaag geen zin in frietjes. Niet favoriete eten.	I rather think so	Prijs is meer een reden om het niet te nemen.	sometimes yes/no	Positief van geld door het niet te nemen. Negatief want sommigen willen frieten.
2	2015-03-27	female	20	Physiotherapy		2nd Bachelor	no	none of the above/other	Pasta + Brood		no	Zin in pasta	Als ik er zin in heb.	I rather do not think so	Zin of niet	I rather think so	€1 misschien niet genoeg	172	58
2	2015-03-27	male	20	Physical Education		2nd Bachelor	yes, on campus	French fries			no	Momenteel nog niet, wel al wat ambetant, maar ik zou wel frietjes blijven kopen.	Lekker. Graag paar keer per week iets vettig.	I rather do not think so	Lekker, maar €1 is niet veel.	I definitely do not think so	Voor studenten is dit weinig geld dus heeft een prijsstijging weinig zin. Leuven is het à volonté.	175	70
2	2015-03-27	female	19	Bio-Engineering		2nd Bachelor	yes, off campus	none of the above/other	Pasta + Brood		no	Had gisteren al frietjes gegeten bij de ribbetjes.	Lekker. Rijst, patatjes en puree eet ik niet graag.	I definitely think so	€5 is de grens, €6 is te veel.	I rather do not think so	Positief is dat het een interessant onderzoek is. Studie moet ook bij andere populaties gedaan worden.	173
2	2015-03-27	male	21	Business		1st Master	no	none of the above/other	Pasta + Brood		yes	€1 is te veel	Lekker. Past bij gerecht	I definitely think so	veel minder frietjes	I definitely do not think so	Ik sport dat weg	179	69
2	2015-03-27	male	18	Engineering		1st Bachelor	no	none of the above/other	Pasta + Brood		yes	Omdat €1 te veel is	Ik eet niet vaak frietjes. Als er geen prijsstijging is dan neem ik het af en toe. Lekker maar moet ook gezond blijven	I rather do not think so	Ik neem het sowieso al niet veel en dan zou het spijtig zijn moest ik er toch 1€ meer voor moet betalen.	I rather think so	Voor sommigen goed	206	93
2	2015-03-27	male	18	Engineering		1st Bachelor	no	mashed potatoes			yes	1ste week met €0,5 stijging wel frieten genomen, €1 is overdreven. Puree smaakt ook.	Regelmatig neem ik Wok. Het moet bij het gerecht passen. Gezond/ongezond maakt voor mij niet uit, ik eet waar ik zin in heb. Bij €1 duurder neem ik geen frieten meer.	I rather think so	Ik zal minder frieten eten, maar niet stoppen.	I definitely do not think so		193	72.5
2	2015-03-27	female	18	Communication		1st Bachelor	yes, on campus	French fries			no	Omdat ik dat nooit eet op kot, nu gewoon zin in.	Ik had nu geen zin in grotere maaltijd. Frieten zijn lekkerder dan rijst.	I rather think so		sometimes yes/no		170	64
2	2015-03-27	female	23	Bio-Engineering		2nd Bachelor	yes, off campus	none of the above/other	Pasta		yes	Omdat het duurder is.	Ik eet niet vaak frietjes voor mijn gezondheid. Het kan voor anderen wel iets doen.	I definitely do not think so	Als het duurder is ga ik het wel betalen.	sometimes yes/no		176	63
2	2015-03-27	female	18	Psychology		1st Bachelor	yes, off campus	none of the above/other	Pasta + Brood		yes	0,50€ duurder kan nog door budget, €1 is echt te veel.	Ik probeer op mijn lijn te letten.	I definitely think so		I definitely think so		174	58
2	2015-03-27	female	18	Law		1st Bachelor	no	none of the above/other	Pasta		yes	Omdat ik ze wel wou maar €5 + €1 is te veel.	Frieten zijn niet echt gezond. Er moet iets bij een gerecht, frietjes of patatjes.	I rather think so	Ik zal minder frietjes eten.	I definitely do not think so	Wel goed om te testen.	168	53
2	2015-03-27	male	18	Bio-Engineering		1st Bachelor	no	none of the above/other	Pasta + Brood		no	Ik vind dat als ik zin heb, ik het moet kunnen nemen.	Afhankelijk van het gerecht. Bij vlees horen frietjes.	I definitely do not think so		I definitely do not think so		187	82
2	2015-03-27	female	19	Bio-Engineering		1st Bachelor	no	none of the above/other	Pasta		no	Ik wou Pasta		I rather think so		I rather think so	Gezondheid is belangrijk.	163	61
2	2015-03-27	female	24	Other	Notariaat Manama		no	none of the above/other	Pasta		no	Niet gezien. Ben niet zo zot van frietjes.	Ben niet zo zot van frietjes.	I definitely do not think so		I definitely think so	Gezond goedkoper maken. Mensen bewust maken dat ze ongezond eten.	175	66
2	2015-03-27	female	18	Law		1st Bachelor	no	French fries		twice a week	no	omdat ik sowieso weinig frietjes eet en het is een meerwaarde dat je hier frietjes kan eten , de prijs maakt niet veel uit.	waar ik zin in heb,	I rather do not think so		I rather think so	andere dingen in prijs verminderen zou ook een goed effect zijn	158	52
2	2015-03-27	female	19	Law		1st Bachelor	no	French fries	bij pasta	less than once a week	no	het is lekker	lekker	I definitely do not think so	1 euro is niet veel	I definitely do not think so		165	60
2	2015-03-27	female	19	Physiotherapy		2nd Bachelor	no	none of the above/other	pasta +brood	once a week	yes	1 euro is veel dat er opeens bij de prijs komt	moest de prijs vandaag minder zijn had ik het nog niet genomen omdat ik vandaag zin had in pasta	I rather think so	meer neiging naar andere dingen	I rather think so	ik denk dat het werkt	170	54
2	2015-03-27	male	23	Physical Education		2nd Bachelor	no	French fries		twice a week	no	het stioort me niet om 1 euro extra te betalen	het is lekker, ik ben een echte belg	sometimes yes/no	gemaakelijk om 5 euro te betalen, ander makkelijk terug	I rather think so		175	64
2	2015-03-27	male	19	Engineering		1st Bachelor	no	potatoes		5 times per week (elke dag)	no	ik probeer het te beperken tot 1 x per week, als ik er zin in heb dan maakt het niet uit of het nu meer of minder dan 1 euro kost	afhankelijk van het gerecht, lekker algemeen	I rather do not think so	het is nu zo maar om daarom niet meer te nemen = zonde	sometimes yes/no	wat is het doel en nut hiervan? Het is nuttig omhet resultaat te kennen	177	60
2	2015-03-27	female	18	Law		1st Bachelor	no	none of the above/other	groenten + brood	twice a week	no	ik eet altijd soep en groentjes	frietjes zijn niet zo lekker (zijn snel hard), frietjes thuis zijn verser	I definitely think so	totaal van 6 euro is toch wel veel	I rather think so	bewust maken	172	73
2	2015-03-27	male	21	Economics		3rd Bachelor	yes, on campus	none of the above/other	pasta	twice a week	no	omdat ik graag eet wat ik wil en 1 euro maakt niet het verschil	ik neem frietjes: als ik dan als eens ga naar de resto neem ik graag het liefste wat ik wil en krijgen redelijk genoeg. Ik neem het niet om gezondheidsredenen.	I rather do not think so		I rather do not think so	voor bepaalde mensen mss wel, maar voor mij niet	178	75
2	2015-03-27	male	21	Politieke Wetenschappen		1st Master	yes, off campus	mashed potatoes		twice a week	no	ik kies mijn puree afhankelijk van mijn vlees (vb frieten + worsten gaat niet	afhankelijk van het gerecht	I definitely think so		I definitely do not think so	tegen idee van de vettax	193	95
2	2015-03-27	female	18	Law		1st Bachelor	yes, off campus	mashed potatoes		5 times per week (elke dag)	no	ik eet niet veel frietjes	afhankelijk van het gerecht	I definitely do not think so		I definitely do not think so		160	50
2	2015-03-27	male	20	Physics		2nd Bachelor	no	French fries		once a week	no	ik had zin in frietjes	zin / goesting	I rather think so	minder vaak eten	I rather think so	ik begrijp van waar het komt,algemeen ongezond eten is goedkoper, als de prijs gezond eten daalt zal iedereen het mss eten	188	105
2	2015-03-27	male	18	Law		1st Bachelor	no	French fries		once a week	no	ik had zin in frietjes	lekker! 1 euro is wel veel als supplement, eerder gezonde voeding goedkoper maken, vb groentjes gratis	I rather think so		I definitely do not think so		175	70
2	2015-03-27	female	18	Communication		1st Bachelor	yes, off campus	none of the above/other	pasta	4 times per week	no	nooit frietjes, meestal puree	puree liever, kleinere portie = beter, frietjes te veel is niet gezond	I definitely do not think so	ik eet het nooit	I definitely think so		163	60
2	2015-03-27	female	18	Law		1st Bachelor	yes, off campus	mashed potatoes		5 times per week (elke dag)	no	als het past bij het gerecht	zin / goesting	I rather think so	1 euro is toch wat veel	I definitely do not think so		162	55
2	2015-03-27	female	22	Bio-Engineering		2nd Bachelor	yes, off campus	none of the above/other	pasta + brood	5 times per week (elke dag)	no	ik neem wat ik wil wat ik het lekkeste vind	afhankelijk van het gerecht	I definitely do not think so	het zal een gewoonte worden en ik zal er dan niet meer opletten	I rather do not think so	gezonder goedkoper maken
2	2015-03-27	female	22	Biology		3rd Bachelor	yes, on campus	none of the above/other	pasta	once a week	no	ik eet hier nooit frietjes	ik lust het niet zo graag, + het is ongezond dan neem ik liever iets anders	sometimes yes/no	voor mij niet,	sometimes yes/no		170	67.5
2	2015-03-27	female	19	Communication		1st Bachelor	no	French fries		once a week	no	ik eet te graag frietjes	nu zijn ze lekker	I rather do not think so	voor mij niet, want ik eet hetniet elke dag	I rather think so	goed idee	180	66.4
2	2015-03-27	male	20	Bio-Engineering		1st Bachelor	no	none of the above/other	pasta + brood	3 times per week	no	omdat de frietjes niet altijd bij de gerechtjes passen	afhankelijk van het gerecht	I definitely do not think so	wel stom	I definitely do not think so		170	70
2	2015-03-27	male	21	Law		1st Bachelor	yes, off campus	mashed potatoes		once a week	no	ik eet hier nooit frietjes	niet lekker	I rather do not think so	ik niet, algemeen ook niet, eten is hier niet super goed +extra frietjes niet veel effect	I rather do not think so		173	73

## Sheet: Blad2
man	1	2015-03-09	17	Agogische Wetenschappen	1ste Bachelor	ja, op de campus	frieten	minder dan 1x per maand	ja	zeker wel	zeker wel
vrouw	2	2015-03-10	18	Architectuur (Ingenieurswetenschappen)	2de Bachelor	ja, buiten de campus	rijst	minder dan 1x per week	nee	eerder wel	eerder wel
		2015-03-11	19	Biologie	3de Bachelor	nee	aardappelen	1 keer per week		soms wel/niet	soms wel/niet
		2015-03-12	20	Bio-ingenieurswetenschappen	1ste Master		puree	2 keer per week		eerder niet	eerder niet
		2015-03-13	21	Biomedische Wetenschappen	2de Master		geen van voorgenoemde/ander	3 keer per week		zeker niet	zeker niet
		2015-03-23	22	Chemie				4 keer per week
		2015-03-24	23	Communicatiewetenschappen				5 keer per week (elke dag)
		2015-03-25	24	Computerwetenschappen
		2015-03-26	25	Criminologische Wetenschappen
		2015-03-27	26	Farmaceutische Wetenschappen
			27	Fysica en Sterrenkunde
			28	Geneeskunde
			29	Geografie
			30	Geschiedenis
			31	Handelsingenieur
			32	Ingenieurswetenschappen
				Kunstwetenschappen en Archeologie
				Lichamelijke Opvoeding en Bewegingswetenschappen
				Politieke Wetenschappen
				Psychologie
				Rechten
				Revalidatiewetenschappen en Kinesitherapie
				Sociologie
				Taal- en Letterkunde
				Toegepaste Economische Wetenschappen
				Wijsbegeerte en Moraalwetenschappen
				Wiskunde
				ander
