# Supplementary material for: Effectiveness of Pricing Strategies on French Fries and Fruit Purchases among University Students: Results from an On-Campus Restaurant Experiment
Source: PLoS One. 2016 Nov 3;11(11):e0165298. doi: 10.1371/journal.pone.0165298 (PMC5094693; doi:10.1371/journal.pone.0165298)
Supplement: S2 Table — (XLSX) [file pone.0165298.s004.xlsx]

## Sheet: Blad1
			GENERAL INFORMATION						PRICE MODIFICATION										BODY MASS INDEX
Number	Intervention week	Date	Sex	Age	Study discipline	When "other"	Study year	Student residence	Choice	When "other"	Eating usually fruit at on-campus restaurant	Influence of price decrease	Why?	Influencing factors of food choice	Do you think a continuous price decrease would be effective?	Comments	Good initiative?	Comments	Height (cm)	Weight (kg)	Comments
1	1	2015-05-04	male	20	Physical education		2nd Bachelor	no	fruit		once a week	no	ik heb het niet gezien	meestal is het omdat we achteraf nog sport hebben en om wat gezond te zijn	I rather think so		I definitely think so		178	64
2	1	2015-05-04	female	18	Physical education		2nd Bachelor	yes, on campus	fruit		twice a week	no	nee, ik had al fruit genomen voordat ik dit had gezien	ik eet graag fruit	I definitely think so		I definitely think so		170	60
3	1	2015-05-04	female	20	Law			yes, off campus	fruit		3 times per week	no	omdat ik altijd een appelsien/appel eet	fruit is lekkerder	I definitely think so		I definitely think so		172	50
4	1	2015-05-04	female	18	Economics		1st Bachelor	no	yogurt		once a week	no	omdat ik altijd gezond probeer te eten	omdat ik fruit lekker en gezond vind	I rather think so		I definitely think so		163	48
5	1	2015-05-04	female	18	Psychology		1st Bachelor	no	fruit		once a week	yes	omdat het goedkoper is	ik vind fruit lekker	I rather think so		I definitely think so		174	56
6	1	2015-05-04	male	18	Computer sciences		1st Bachelor	no	cookie		less than once a month	no	ik neem nooit fruit	omdat ik zebrakoekjes lekker vind	I rather think so		I definitely think so		181	70
7	1	2015-05-04	male	23	Business		2nd Master	yes, off campus	cookie		less than once a month	no	niet op de hoogte, te weinig communicatie ivm het project	thuis heb ik dit niet (koekje), dus neem ik dit hier; fruit heb ik wel; bananendoos bij fruit zodat dit niet plat is	I rather think so		I rather think so		188	83
8	1	2015-05-04	male	23	Psychology		2nd Master	yes, off campus	fruit		twice a week	no	omdat ik sowieso fruit neem	omdat dit gezonder is dan een koekje, het is een goedkope manier om gezond te eten, het zit toch al bij de menu	I rather do not think so		I rather think so		178	64
9	1	2015-05-04	female	25	Psychology			no	fruit		once a week	yes	omdat 50 cent toch wel veel is als de totale prijs 5 euro is	omdat fruit gezond is (wel kiezen voor fruit) en niet (kiezen voor fruit) als ik zin heb in iets zoet	I rather think so		I definitely think so		180	74
10	1	2015-05-04	female	22	Psychology		2nd Master	no	fruit		less than once a week	no	niet echt want ik neem sowieso veel fruit als dessert	voor mijn lijn en voor de gezondheid	I definitely think so		I definitely think so		173	65
11	1	2015-05-04	female	25	Psychology		2nd Master	no	fruit		less than once a week	no	omdat ik altijd fruit eet	de koekjes zijn niet lekker hier	I definitely think so		I definitely think so		165	64
12	1	2015-05-04	male	21	Economics		2nd Bachelor	no	fruit		3 times per week	yes	omdat ik hier 3 à 4 keer per week kom en door de prijsverlaging spaar ik veel uit zo op een week	omdat ik veel sport en dan heb je energie nodig	I rather think so		I rather think so		184	81
13	1	2015-05-04	male	20	Engineering		3rd Bachelor	yes, on campus	fruit		once a week	no	ik probeer sowieso 1 à 2 keer per week fruit te eten	geen idee	I rather think so		I definitely think so		173	85
14	1	2015-05-04	female	23	Law		2nd Master	no	fruit		once a week	no	omdat ik op dieet ben	omdat fruit gezonder is	I rather do not think so		I definitely think so		168	66
15	1	2015-05-04	male	20	Political sciences		1st Bachelor	no	cookie		less than once a month	no	het is een gewoonte om altijd een koekje of pudding te nemen	het is lekker, gewoonte, het is niet zo mooi weer vandaag	I rather think so		I definitely think so		192	93
16	1	2015-05-04	female	20	Law		3rd Bachelor	no	none of the above/other	geen dessert genomen	3 times per week	no	ik had vandaag geen zin in fruit	ik eet graag fruit, het is lekker	I definitely think so		I definitely think so		178	75
17	1	2015-05-04	male	26	Sociology			no	yogurt		3 times per week	no	geen zin in fruit vandaag	omdat het lekker is, ik eet graag fruit	I rather think so		I definitely think so		181	65
18	1	2015-05-04	male	25	other	Management ManaMa		yes, off campus	none of the above/other	geen dessert	less than once a month	no	ik eet niet zo graag dessert	omdat ik honger heb	I definitely think so		I definitely think so		185	74
19	1	2015-05-04	male	21	Physical education		1st Master	yes, off campus	fruit		once a week	no	ik wist niet dat er een experiment was	omdat het gezond, lekker en fris is	I definitely think so		I definitely think so		193	90
20	1	2015-05-04	female	22	Physical education		1st Master	yes, off campus	fruit		less than once a week	yes	omdat het hier ligt en ik others geen fruit eet	gemakzucht	I rather think so		I definitely think so		170	65
21	1	2015-05-04	male	26	Communication			no	fruit		4 times per week	no	ik had sowieso fruit genomen	ik neem fruit niet echt als dessert, maar gewoon omdat ik het lekker vind	I rather do not think so		I rather think so		182	66
22	1	2015-05-04	male	23	Business		2nd Master	yes, off campus	fruit		once a week	yes	het is tof om mee te doen	waarom niet: omdat het fruit hier niet biologisch is	I rather think so		not good/not bad		175	76
23	1	2015-05-04	male	22	Physical education		1st Master	no	fruit		twice a week	no	ik neem hier bijna altijd fruit	omdat ik graag fruit eet, het is standaard dat ik fruit eet als ik hier eet	I rather do not think so		I definitely think so		172	63
24	1	2015-05-04	male	24	Political sciences		1st Master	yes, off campus	fruit		5 times per week (elke dag)	no	ik eet iedere dag fruit, het is nu gewoon mooi meegenomen	gewoonte	I rather do not think so		I definitely do not think so		185	86
25	1	2015-05-04	male	21	History		3rd Bachelor	yes, off campus	fruit		5 times per week (elke dag)	no	ik eet sowieso al altijd fruit	het is lekker en gezond	I rather do not think so		not good/not bad		180	83
26	1	2015-05-04	female	23	other	Management 5de jaar		yes, off campus	fruit		twice a week	yes	ik zou sowieso fruit nemen	ik heb er op dat moment zin in en omdat othere deseertjes niet bepaald lekkerder zijn	I rather think so		not good/not bad		168	62
27	1	2015-05-04	female	21	Communication		3rd Bachelor	no	pudding		less than once a month	no	ik eet liever thuis fruit omdat ik dan weet van waar het komt	idem: ik eet liever thuis fruit omdat ik dan weet van waar het komt	I definitely do not think so		I definitely think so		171	58
28	1	2015-05-05	male	20	Political sciences			yes, off campus	fruit		less than once a week	no	ik had sowieso fruit genomen	ik vind fruit lekker	I rather think so		I definitely think so		170	70.4
29	1	2015-05-05	female	21	Physical education		1st Master	no	fruit		once a week	yes	omdat het goedkoper is	het fruit moet er goed uitzien, als het er niet lekker uitziet dan neem ik iets others	I rather think so		I definitely think so		169	63
30	1	2015-05-05	female	22	Psychology		3rd Bachelor	no	fruit		less than once a month	no	ik was aan het twijfelen tussen pudding n peer maar had zin om eens in iets hard te bijten	ik ben niet echt een fruiteter, ik eet meestal liever iets zoet	I rather do not think so		I definitely think so		167	45
31	1	2015-05-05	male	19	Economics		2nd Bachelor	no	fruit		less than once a month	yes	de prijsdaling is mooi meegenomen	het othere is lekkerder	I definitely think so		I definitely think so		186	70
32	1	2015-05-05	female	18	Psychology		1st Bachelor	no	fruit		once a week	yes	omdat ik groenten heb bijgenomen en door de prijs moest ik niet meer betalen	omdat het gezonder is	I rather think so		I definitely think so		176	63
33	1	2015-05-05	female	22	Engineering			yes, off campus	fruit		twice a week	yes	omdat het goedkoper is	als ik zin heb in chocolademousse neem ik dat en others fruit	I rather do not think so		I definitely think so		162	57
34	1	2015-05-05	male	20	Political sciences			yes, on campus	fruit		twice a week	yes	omdat ik het een goed initiatief vind	omdat het gezonder is en omdat het aanbod van de othere producten mij niet echt bevalt	I definitely think so		I definitely think so		178	84
35	1	2015-05-05	female	21	Law		3rd Bachelor	yes, on campus	cookie		4 times per week	no	omdat ik soms ook wel zin heb in een koekje	omdat het gezond is	I definitely do not think so		I definitely think so		162	65
36	1	2015-05-05	male	19	Engineering		1st Bachelor	yes, off campus	cookie		less than once a month	no	omdat ik niet graag fruit eet	idem: omdat ik niet graag fruit eet	I definitely do not think so		I rather do not think so		168	45
37	1	2015-05-05	male	21	Economics		3rd Bachelor	yes, off campus	fruit		once a week	yes	omdat er 50 cent korting was	omdat fruit gezond is	I definitely think so		I definitely think so		193	71
38	1	2015-05-05	male	24	Engineering			yes, on campus	none of the above/other	geen	twice a week	no	omdat ik op dieet ben	het hangt er van af in wat ik zin heb	I rather think so		I definitely think so		183	90
39	1	2015-05-05	male	18	Physics			yes, off campus	fruit		3 times per week	yes	het is goedkoper	geen idee, gewoonte	I definitely think so		I definitely think so		177	65
40	1	2015-05-05	male	23	Physical education		3rd Bachelor	yes, off campus	cookie		once a week	no	ik had zin in een wafel	ik kies fruit als ik een gezond dessert wil hebben, en others neem ik iets waar ik zin in heb	I definitely think so		I definitely think so		180	72
41	1	2015-05-05	male	21	Physical education		1st Master	yes, off campus	fruit		3 times per week	no	ik neem sowieso altijd fruit als ik hier eet	omdat fruit gezonder is	I definitely do not think so		I definitely think so		190	102
42	1	2015-05-05	male	19	Business		2nd Bachelor	no	fruit		once a week	yes	een halve euro motiveert wel	meestal niet omdat het fruit vaak niet rijp genoeg is	I rather think so		I definitely think so		180	78
43	1	2015-05-05	female	19	Communication		1st Bachelor	yes, on campus	fruit		less than once a week	yes	het maakt de keuze gemakkelijker wanneer je twijfelt	hangt af van het soort fruit en of het er goed uitziet	I definitely think so		I definitely think so		178	60
44	1	2015-05-05	male	20	Economics		3rd Bachelor	no	fruit		5 times per week (elke dag)	no	ik neem altijd fruit	omdat ik de othere keuzemogelijkheden ook thuis heb, het is gezond	I rather do not think so		I definitely think so		188	75
45	1	2015-05-05	male	20	Architecture (Engineering)			yes, on campus	pudding		3 times per week	yes	het is zeker drempelverlagend maar had er vandaag geen zin in	wel: omdat ik others er niet toe kom om fruit te eten, niet: als ik moe ben kan ik de extra suikers wel gebruiken	I rather think so		I definitely think so		172	74
46	1	2015-05-05	male	20	Criminology			yes, off campus	fruit		less than once a month	yes	door de prijsverlaging	omdat ik meer zin heb in een koekje/pudding	I definitely think so		I definitely think so		180	65
47	1	2015-05-05	male	18	History		1st Bachelor	yes, on campus	fruit		twice a week	no	prijsverlaging	omdat ik de othere dingen niet lekker vind	I rather do not think so		I rather think so		180	72
48	1	2015-05-05	male	18	History		1st Bachelor	yes, on campus	fruit		once a week	no	ik neem normaal altijd al fruit	het is gezond en ik vind het lekker	I rather do not think so		I definitely think so		185	75
49	1	2015-05-05	female	18	Communication		1st Bachelor	no	fruit		less than once a week	yes	het heeft de doorslag gegeven (de prijs)	wel omdat het gezond is	I rather think so		I definitely think so		165	60
50	1	2015-05-05	male	21	Physical education		3rd Bachelor	yes, on campus	pudding		once a week	no	ik had als 10 uurtje al een stuk fruit gegeten en ik heb op kot nog fruit	algemeen niet omdat het er niet goed uitziet, als het bijvoorbeeld een zachte peer is dan moet ik dat niet hebben	I definitely think so		I definitely think so		192.7	90
51	1	2015-05-06	male	22	Physical education		1st Master	yes, on campus	fruit		twice a week	no	omdat ik het niet wist	het is gezond en lekker	I definitely do not think so		I definitely think so		172	63
52	1	2015-05-06	male	21	Physical education		3rd Bachelor	yes, on campus	fruit		twice a week	no	ik wist het niet	het is gezonder, en wat er voor de rest is ka je ook in de winkel kopen	I definitely think so		I definitely think so		181	71
53	1	2015-05-06	female	20	Psychology		3rd Bachelor	yes, on campus	fruit		once a week	no	nee, ik had het niet gezien	omdat fruit lekker is	I definitely think so		I definitely think so		172	57
54	1	2015-05-06	female	21	Law		3rd Bachelor	no	pudding		less than once a month	no	ik had meer zin in een pudding	ik neem meestal thuis al fruit, ik ben lactose intolerant dus neem ik hier pudding omdat ik dit mag	I definitely do not think so		I rather think so		163	58
55	1	2015-05-06	female	25	other	Specifieke Lerarenopleiding		no	pudding		less than once a month	no	ik had nood aan chocolade en had al fruit mee voor straks	meestal fruit omdat dit gezond is	I rather do not think so		I rather think so		168	65
56	1	2015-05-06	male	21	Law		2nd Bachelor	yes, on campus	fruit		twice a week	yes	ik zit er financieel wat krap bij, had eigenlijk zin in een koekje maar die 50 cent heeft mij over de streep getrokken	ik probeer wat gezonder te eten	I rather think so		I definitely think so		170	56
57	1	2015-05-06	male	20	History		3rd Bachelor	yes, off campus	fruit		twice a week	no	omdat ik sowieso fruit neem	omdat fruit gezonder is	I definitely do not think so		I definitely think so		183	73
58	1	2015-05-06	female	22	Psychology		2nd Bachelor	yes, off campus	pudding		less than once a week	no	ik had zin in iets zoet	als ik ergens zin in heb, neem ik dit	I definitely do not think so		I rather think so		172	57
59	1	2015-05-06	female	21	Political sciences		3rd Bachelor	yes, off campus	none of the above/other	geen	less than once a week	no	het fruit stond mij niet echt aan	gewoon waar ik zin in heb	I rather think so		I rather think so		162	65
60	1	2015-05-06	male	21	Law		3rd Bachelor	yes, off campus	none of the above/other	geen	less than once a month	no	ik neem nooit dessert hier	ik neem nooit dessert omdat ik altijd al genoeg heb gegeten zo	I definitely do not think so		I rather think so		185	83
61	1	2015-05-06	female	21	Agogical sciences		1st Master	yes, off campus	fruit		once a week	yes	omdat het nu echt goedkoop is	fruit omdat ik liever dat eet na mijn eten en omdat het gezonder is	I rather think so		I definitely think so		162	58
62	1	2015-05-06	male	18	Linguistics		1st Bachelor	no	none of the above/other	geen dessert	twice a week	no	vergeten een dessert te nemen	ik eet graag appels en het is gezond natuurlijk	I definitely do not think so		I rather think so		165	64
63	1	2015-05-06	female	24	Bio-Engineering		1st Master	yes, off campus	none of the above/other	geen dessert	less than once a month	no	omdat ik zin had in een wafel en de wafel was zogezegd 50 cent duurder dus heb ik niets genomen	ik vind fruit niet echt lekker	sometimes yes/no		I rather think so		155	50
64	1	2015-05-06	male	20	Law		2nd Bachelor	yes, off campus	fruit		less than once a month	yes	omdat 50 cent toch redelijk veel is tov 5 euro	fruit eet ik altijd op kot dus meestal neem ik een pudding hier	I rather think so		I definitely think so		175	65
65	1	2015-05-06	female	20	Law		3rd Bachelor	yes, off campus	fruit		twice a week	no	ik heb altijd al genoeg met het hoofdgerecht en fruit is dan iets licht	idem, ik probeer toch 2 stukken fruit per dag te eten	I rather think so		I definitely think so		178	66
66	1	2015-05-07	male	21	Physical education		3rd Bachelor	yes, off campus	pudding		less than once a month	no	ik neem nooit fruit	ik eet niet graag fruit	I definitely do not think so		I definitely think so		193	89
67	1	2015-05-07	male	20	Physical education		3rd Bachelor	no	fruit		once a week	no	omdat ik altijd fruit neem	ik vind de othere dingen niet goed en fruit vind ik lekker	I definitely think so		I definitely think so		181	78
68	1	2015-05-07	male	23	Engineering			no	fruit		5 times per week (elke dag)	no	ik eet altijd fruit	het is gezonder, en wat er voor de rest is ka je ook in de winkel kopen	I rather think so		I definitely think so		180	75
69	1	2015-05-07	male	22	Engineering		1st Master	no	fruit		once a week	yes	omdat de prijs lager was	het is gezond en het is lekker	sometimes yes/no		I definitely think so		186	80
70	1	2015-05-07	male	19	Engineering		2nd Bachelor	yes, off campus	fruit		3 times per week	no	omdat ik altijd fruit neem	omdat fruit lekker is	I rather think so		I definitely think so		183	76
71	1	2015-05-07	male	18	Computer sciences		1st Bachelor	yes, on campus	pudding		less than once a month	no	ik neem nooit fruit	een pudding is gemakkelijker dan fruit	I rather do not think so		I rather think so		185	75
72	1	2015-05-07	male	19	Engineering		2nd Bachelor	no	fruit		less than once a week	yes	omdat de prijs gedaald was	ik ben niet echt een fruiteter	I rather think so		I definitely think so		170	52
73	1	2015-05-07	female	19	Engineering		2nd Bachelor	no	fruit		less than once a month	yes	de prijsdaling	niet: omdat het geen voordelen heeft	I definitely think so		I definitely think so		163	63
74	1	2015-05-07	male	20	Engineering		3rd Bachelor	yes, on campus	fruit		less than once a month	yes	ik kan met die 50 cent iets others kopen	ik vind iets zoeter zoals een ijsje lekkerder	I definitely think so		I definitely think so		180	70
75	1	2015-05-07	female	20	Bio-Engineering		2nd Bachelor	yes, off campus	fruit		twice a week	yes	omdat er een prijsverlaging was	omdat het gezonder is dan een koekje	I rather think so		I definitely think so		169	62
76	1	2015-05-07	female	21	other	Lerarenopleiding		yes, off campus	fruit		once a week	yes	ik neem eigenlijk bijna nooit een dessert maar nu het goedkoper was wel	ik neem meestal zelf iets mee dus neem ik hier niets meer	sometimes yes/no		I definitely think so		156	49
77	1	2015-05-07	male	19	Law		1st Bachelor	yes, on campus	fruit		less than once a month	yes	omdat het goedkoper was	omdat ik danone lekkerder vind	I definitely think so		I definitely think so		188	76
78	1	2015-05-07	female	23	Linguistics		1st Master	yes, off campus	fruit		once a week	yes	omdat je nu 50 cent terugkreeg, het was een extra stimulans	fruit omdat het gezonder is en vriendelijker voor de lijn	I definitely think so		I definitely think so		163
79	1	2015-05-07	male	22	Linguistics		1st Master	no	fruit		less than once a week	yes	omdat het goedkoper was	one apple a day keeps the doctor away	I definitely think so		I definitely think so		183	78
80	1	2015-05-07	male	23	Art and Archeology		1st Master	yes, off campus	fruit		3 times per week	yes	dat is leuk om wat minder te betalen	het is gezond	I rather think so		I definitely think so		187	65
81	1	2015-05-07	male	22	Linguistics		3rd Bachelor	yes, off campus	fruit		less than once a month	yes	door de prijsdaling	omdat ik op kot al fruit eet en koop en geen pudding	I rather think so		I definitely think so		174	60
82	1	2015-05-07	female	21	Linguistics		1st Master	yes, off campus	fruit		twice a week	no	het was gewoon een mooie extra	omdat ik dan geen 4 uurtje moet kopen	I definitely do not think so		I definitely think so
83	1	2015-05-07	male	20	Business		3rd Bachelor	yes, off campus	fruit		twice a week	yes	het is een goede stimulans	omdat er niet veel keuze is voor de rest (alles behalve fruit is altijd al op)	I definitely think so		I definitely think so		185	75
84	1	2015-05-07	male	20	History		2nd Bachelor	no	fruit		less than once a month	yes	50 cent gespaard is altijd goed	ik kijk wat mij het meeste interesseert	I rather do not think so		I definitely think so		186	72
85	1	2015-05-07	female	20	Business		3rd Bachelor	no	fruit		3 times per week	no	omdat ik vaak fruit neem, het is wel een extra stimulans	omdat het gezond is	I definitely think so		I definitely think so		173	57
86	1	2015-05-07	female	21	Economics		3rd Bachelor	yes, on campus	fruit		twice a week	no	omdat ik altijd fruit neem	omdat fruit lekker is	I definitely do not think so		I definitely think so		176	67
87	1	2015-05-07	female	25	other	Business Management		yes, off campus	fruit		4 times per week	yes	het is een goed initiatief	het is afhankelijk van waar ik zin in heb	sometimes yes/no		I definitely think so		160	57
88	1	2015-05-08	male	22	Physical education		1st Master	yes, off campus	none of the above/other	geen	less than once a month	no	omdat ik nooit dessert eet hier	soms neem ik iets mee voor iemand others als ze dat vragen maar voor mezelf nooit omdat ik niet zo'n desserteter ben	sometimes yes/no		I definitely think so		168.5	60.1
89	1	2015-05-08	male	24	Physical education		2nd Master	yes, off campus	none of the above/other	geen	less than once a month	no	ik eet wel graag een banaan maar die zien er niet goed uit hier	ik neem bijna alleen maar dessert als er chocolademousse is	sometimes yes/no		I definitely think so		176	73
90	1	2015-05-08	female	21	Physical education		3rd Bachelor	no	fruit		3 times per week	no	omdat ik altijd fruit eet dus voor mij maakte dit niet uit	omdat het gewoon gezonder is, de koeken vullen minder dan een fruit, en ik voel mij schuldig als ik een koek neem	I definitely do not think so		I definitely think so		172	58
91	1	2015-05-08	male	22	Physical education		1st Bachelor	no	fruit		less than once a month	yes	omdat de alpro soja pudding op was	ik eet voor de rest al veel fruit op een dag dus hier neem ik iets others	sometimes yes/no		I definitely think so		187	80
92	1	2015-05-08	male	23	Engineering			no	fruit		5 times per week (elke dag)	no	ik neem al altijd fruit	om gezonder te eten	sometimes yes/no		I definitely think so		180	75
93	1	2015-05-08	male	19	Engineering		2nd Bachelor	yes, on campus	fruit		twice a week	no	omdat het er vanaf hangt wat ze aanbieden en het vandaag goed was	omdat het gezonder is en omdat het lekker is	I rather think so		I definitely think so		172	55
94	1	2015-05-08	female	21	Economics		3rd Bachelor	no	fruit		less than once a week	no	omdat ik sowieso fruit neem	omdat ik het lekker en gezond vind	I definitely do not think so		I rather think so		173	50
95	1	2015-05-08	male	17	Business		1st Bachelor	yes, on campus	fruit		twice a week	yes	omdat 50 cent wel veel is	hangt ervan af waar ik zin in heb	I rather do not think so		I definitely think so		184	65
96	1	2015-05-08	male	23	Computer sciences		2nd Master	yes, off campus	fruit		3 times per week	no	ik neem altijd vanzelf fruit	omdat het gezond is en het is een gewoonte van thuis	I rather think so		I definitely think so		181	68
97	1	2015-05-08	female	20	Sociology		3rd Bachelor	yes, on campus	none of the above/other	ijsje	less than once a month	no	vandaag niet, maar de othere 2x deze week wel al	afhankelijk waar ik zin in heb	sometimes yes/no		I definitely think so		166.6	60
98	1	2015-05-08	female	19	Law		1st Bachelor	no	fruit		twice a week	no	het is wel leuk om die korting te krijgen maar had sowieso fruit genomen	ik vind fruit lekker	I rather think so		I definitely think so		158	52
99	1	2015-05-08	male	21	Bio-Engineering		2nd Bachelor	no	fruit		twice a week	yes	ik denk dat ik sowieso fruit had genomen maar nu zeker	omdat het meestal frisser is	I definitely do not think so		I rather think so		186	69
100	1	2015-05-08	female	18	Computer sciences		1st Bachelor	yes, on campus	fruit		less than once a week	yes	het is bijna een gratis dessert	hangt af van wat ik neem als hoofdgerecht	I definitely think so		I definitely think so		165	109
101	1	2015-05-08	male	21	Mathematics		3rd Bachelor	yes, off campus	fruit		once a week	no	omdat ik altijd al fruit eet	omdat de rest niet goed is	I definitely do not think so		I definitely think so		180	63
102	1	2015-05-08	female	21	Engineering		1st Master	yes, off campus	fruit		once a week	yes	omdat ik aan het twijfelen was en die 50 cent heeft mij over de streep getrokken	puur afhankelijk van mijn zin, het is ook afhankelijk van hoe de bananen er bijvoorbeeld uitzien	I definitely think so		I definitely think so		164	58
103	1	2015-05-08	male	22	Business		1st Master	no	none of the above/other	ijsje	3 times per week	no		de pistache ijsjes zijn heel goed	I rather think so		I definitely think so		179	65
104	1	2015-05-08	male	22	Business		1st Master	yes, off campus	none of the above/other	geen	less than once a month	no	5 euro is niet zo veel, maakt niet zoveel uit voor mij	als ik fruit mee heb van thuis dan neem ik dat hier niet meer	sometimes yes/no		I definitely think so		180	80
105	1	2015-05-08	male	21	Engineering		1st Master	no	fruit		less than once a month	yes	omdat het goedkoper is	een koekje of iets others omdat ik dit kan meepakken	I definitely think so		I rather do not think so		197	80
106	1	2015-05-08	female	19	Psychology		1st Bachelor	no	fruit		less than once a week	no	ik denk dat ik sowieso een stuk fruit zou genomen hebben	het valt te zien of het fruit is dat ik graag eet	I definitely think so		I definitely think so		170	60
107	1	2015-05-08	male	19	Engineering		1st Bachelor	no	yogurt		twice a week	yes	eerder deze week heb ik al altijd fruit genomen	als er geen yoghurt meer is neem ik wel fruit of als ik zin heb in fruit	I definitely think so		I definitely think so		200	95
108	1	2015-05-08	male	20	Geography		2nd Bachelor	no	fruit		less than once a month	yes	het is tof dat het goedkoper is	omdat de verleiding naar een ijsje/pudding veel groter is	I definitely think so		I definitely think so		200	102.6
109	1	2015-05-08	male	22	Computer sciences			no	fruit		once a week	no	ik eet liever fruit dan suikers	idem	I rather think so		I definitely think so		187	72
110	1	2015-05-08	female	23	Business		2nd Master	yes, off campus	fruit		twice a week	no	ik eet altijd fruit	om een beetje gezond te doen, om de frietjes te compenseren	I rather think so		I definitely think so		167	62
111	1	2015-05-08	female	25	other	Notariaat		no	cookie		less than once a month	no	omdat ik zin had in een koekje	ik eet heel graag fruit, ik ben niet zo voor pudding producten	I definitely do not think so		I definitely think so		164	48
112	1	2015-05-08	male	25	Engineering		1st Master	no	fruit		twice a week	no	ik neem altijd fruit wanneer ik in de resto eet	ik hou van fruit	I definitely do not think so		I definitely think so		169	73
113	2	2015-05-18	female	18	Physical education		1st Bachelor	no	fruit		once a week	yes	omdat het gezond is	als ik daar zin in heb	I definitely do not think so		I rather think so		164	60
114	2	2015-05-18	male	19	History		1st Bachelor	yes, on campus	fruit		twice a week	no	ik neem altijd fruit	het is lekker en gezond	I definitely think so		I definitely think so		180	75
115	2	2015-05-18	female	18	Physical education		1st Bachelor	yes, off campus	yogurt		twice a week	no	als ik zin heb in fruit, others niet	ik ben niet zo een fruit eter	sometimes yes/no		I rather think so		162	54
116	2	2015-05-18	female	18	Business		1st Bachelor	no	fruit		less than once a month	yes	bijna einde van de maand, niet veel geld meer	meer een zoetebek, liever koekje of ijsje	I definitely think so		I definitely think so		174	60
117	2	2015-05-18	male	21	Engineering		2nd Bachelor	no	fruit		5 times per week (elke dag)	no	kies al elke dag voor fruit	omdat gezond is	I definitely think so	studenten in het algemeen letten enorm op hun uitgeven	I rather think so		180	68
118	2	2015-05-18	male	19	Engineering		2nd Bachelor	yes, off campus	fruit		5 times per week (elke dag)	no	neem meestal fruit	meestal neem ik frieten, compenseren via fruit	I definitely think so		I rather think so		175	60
119	2	2015-05-18	female	19	Physiotherapy		2nd Bachelor	no	fruit		less than once a month	no	ik neem altijd fruit	het is gezond/eet dat graag	I rather think so		I definitely think so		186	56
120	2	2015-05-18	female	19	Physiotherapy		2nd Bachelor	no	fruit		less than once a month	yes	altijd meegenomen als het een korting is	als ik zin heb in fruit	I definitely think so		I definitely think so		162	60
121	2	2015-05-18	female	18	Economics		1st Bachelor	yes, off campus	fruit		once a week	yes	omdat fruit hier duur is	op maandag eet ik altijd fruit omdat ik nog niet naar de winkel ben geweest	I rather think so		I rather think so		182	65
122	2	2015-05-18	female	20	Economics		1st Bachelor	no	yogurt		twice a week	no	omdat ik al fruit mee heb	het is gezong, mag momenteel geen koekje meer eten tijdens de week( soort ieet)	I definitely think so		I definitely think so		164	62
123	2	2015-05-18	male	24	other	schakel		yes, off campus	fruit		5 times per week (elke dag)	yes	omdat goedkoper is en misschien gezonder dan yoghurt	om bepaalde vitamienen binnen te hebben,fruit is gezonder, omdat het lekker is, ik functioneer beter als ik fruit eet	I definitely think so		I rather think so		182	67
124	2	2015-05-18	male	22	Engineering		2nd Bachelor	yes, off campus	fruit		5 times per week (elke dag)	no	neem altijd fruit	lust niet veel othere dingen dan fruit	I rather do not think so		not good/not bad	shock effect, binnenkort geen shock effect meer	178	64
125	2	2015-05-18	female	20	Law		3rd Bachelor	yes, off campus	fruit		once a week	yes	omdat ik 5 euro duur vind, dan eet ik ook meer fruit	smaak, ik vind pudding het lekkerst	I definitely think so		I definitely think so		180	70
126	2	2015-05-18	female	21	Economics		3rd Bachelor	yes, off campus	fruit		3 times per week	no	ik neem altijd fruit	othere desserts niet lekke (dan fruit)	I definitely think so		I definitely think so		175	60
127	2	2015-05-18	female	23	Psychology		2nd Master	no	fruit		less than once a month	yes	is een groot prijsdaling	ik ben geen fruiteter	sometimes yes/no		I definitely think so		173	72
128	2	2015-05-18	female	23	Psychology		2nd Master	no	fruit		once a week	no	ik eet altijd fruit als ik op de VUB eet	ik eet vaak frietjes bij mijn eten en dat vind ik de combinatie van frietjes met een koek te veel	I definitely think so		I definitely think so		164	62
129	2	2015-05-18	female	19	Law		1st Bachelor	yes, off campus	none of the above/other	geen dessert	once a week	no	niet op mij maar dat kan wel otheren beinvloeden	hangt af waar ik zin in heb	I rather think so		I definitely think so		177	60
130	2	2015-05-18	male	22	Physiotherapy		2nd Bachelor	no	fruit		twice a week	yes	het is een groot prijsdaling	als ik gezond wil eten neem ik fruit en others neem ik iets lekkers	sometimes yes/no		I rather think so		188	93
131	2	2015-05-18	male	20	Physiotherapy		2nd Bachelor	no	fruit		once a week	yes	het is gezond en goedkoop	het is gezond enh niet omdat er iets lekkerder is	I rather think so		I definitely think so		183	83
132	2	2015-05-18	female	23	Psychology		2nd Master	no	fruit		once a week	no	het heeft geen invloed gehad maar ik heb het wel gezien		I definitely think so		I definitely think so		162	58
133	2	2015-05-18	female	23	Psychology		2nd Master	no	fruit		once a week	yes	1 euro is veel verschil	ik kies altijd voor yoghourt of fruit, een gezonde keuze	I definitely think so		I definitely think so		168	63
134	2	2015-05-18	female	22	Psychology		1st Master	no	fruit		less than once a week	yes	5 euro en 4 euro is niet hetzelfde , dan kan ik die 1 euro voor iets others gebruiken	afhankelijk wat ik die dag wil eten	I definitely think so		I definitely think so		155	65
135	2	2015-05-18	male	20	Computer sciences		2nd Bachelor	no	yogurt		less than once a week	no	ik wist niet dat er een prijsdalig was	ik eet thuis fruit om 16u	I rather do not think so		I rather think so		195
136	2	2015-05-18	male	20	Computer sciences		2nd Bachelor	no	pudding		less than once a month	no	ik wist niet dat er een prijsdaling was	ik eet thuis fruit , 's avonds	I rather do not think so		I definitely think so		180	62
137	2	2015-05-18	male	23	Computer sciences		2nd Master	no	fruit		4 times per week	no	ik neem altijd fruit als dessert	ik neem altijd fruit als dessert	I rather do not think so		I definitely think so		175	62
138	2	2015-05-18	male	26	Computer sciences		2nd Master	yes, off campus	cookie		less than once a month	no	ik mag geen fruit eten	ik mag geen fruit eten	I rather think so		I definitely do not think so		187	87
139	2	2015-05-18	male	25	Computer sciences		2nd Master	no	fruit		less than once a week	yes	1 euro is veel prijsdaling voor één stuk fruit	yoghurt vind ik lekkerder	I definitely think so		I definitely think so		188	70
140	2	2015-05-18	female	20	Law		3rd Bachelor	yes, off campus	fruit		once a week	no	ik neem altijd fruit	ik vind dat het lekkerst	I rather think so		I rather think so		168	52
141	2	2015-05-19	female	19	Psychology		2nd Bachelor	no	fruit		less than once a week	yes	omdat het 1 euro korting is	als het warmer is dan neem ik meer fruit en hangt af van de fruitkeuze	I definitely think so		I definitely think so		174	66
142	2	2015-05-19	female	20	Psychology		2nd Bachelor	no	fruit		less than once a month	yes	voor de prijs van 1 euro minder is een groot verschil	ik heb een verslaving aan chocola	I definitely think so		I definitely think so		163	50
143	2	2015-05-19	male	24	Psychology		1st Master	yes, off campus	fruit		less than once a week	yes	omdat er 1 euro afgaat	omwille van mij allergie, ik kan enkel maar banaan eten	sometimes yes/no		I rather think so		178	73
144	2	2015-05-19	male	23	Law		3rd Bachelor	yes, off campus	fruit		3 times per week	no	ik neem elke dag fruit	een gezonde keuze	sometimes yes/no		I definitely think so		185	92
145	2	2015-05-19	male	20	Business		2nd Bachelor	no	fruit		twice a week	yes	het is 1 euro minder en het is gezond	omdat het gezond is en je moet aan 3 à 4 stkken fruit komen volgens de voedingsdriehoek	I definitely think so		I definitely think so		180	65
146	2	2015-05-19	male	18	Engineering		1st Bachelor	yes, off campus	fruit		4 times per week	no	niet persé, ik eet bijna altijd fruit	omdat het gezond is en je moet aan 3 à 4 stkken fruit komen volgens de voedingsdriehoek	I rather think so		I rather think so		180	79
147	2	2015-05-19	male	19	Business		2nd Bachelor	yes, off campus	fruit		once a week	yes	het is goedkoper	de kwaliteit van het fruit laat te wensen over ofwel is het rod ofwel te hard	I definitely think so		I definitely think so		170	70
148	2	2015-05-19	male	19	Engineering		1st Bachelor	no	pudding		less than once a month	no	als het duurder wordt dan vind ik dat erg, één euro minder heeft geen invloed	er zijn lekkerdere dingen	I definitely think so		I definitely think so		178	65
149	2	2015-05-19	male	18	Engineering		1st Bachelor	no	fruit		5 times per week (elke dag)	no	omdat ik elke dag fruit neem	omdat ik op mijn gezondheid let	I definitely think so		I definitely think so		190	80
150	2	2015-05-19	male	22	Law		1st Master	yes, on campus	fruit		3 times per week	yes	ik wist niet dat er een prijverlaging was	is gezond en lekker	I definitely think so		I rather think so		182	64
151	2	2015-05-19	male	18	Engineering		1st Bachelor	yes, on campus	fruit		5 times per week (elke dag)	no	omdat ik elke dag fruit neem, moest ik het niet nemen dan zou het wel een invloed op me hebben	omdat het gezond en ook lekker is	I definitely think so		I definitely think so		187	98
152	2	2015-05-19	male	23	Computer sciences		2nd Master	no	fruit		4 times per week	no	ik neem elke dag fruit maar een prijsverlaging is mooi meegenomen	ik eet niet graag zoete dingen	I definitely think so		I definitely think so		175	65
153	2	2015-05-19	female	23	Computer sciences		2nd Master	yes, off campus	fruit		5 times per week (elke dag)	yes	meestal neem ik yoghurt	ik wissel af een banaan of yoghurt	I definitely think so		I definitely think so		160	55
154	2	2015-05-19	male	18	Physical education		1st Bachelor	no	fruit		twice a week	yes	goedkoper, others yoghurt genomen	examen sport, dus fruit, niets speciaal van sport dan koekje, ik neem waar ik zin in heb	I definitely think so		I definitely think so		179	65
155	2	2015-05-19	male	18	Physical education		1st Bachelor	no	fruit		3 times per week	no	neem altijd fruit	geen dessert fan, neem altijd fruit, ook in functie van port	I definitely think so		I definitely think so		172	68
156	2	2015-05-19	female	20	Biology		2nd Bachelor	yes, off campus	fruit		twice a week	no	zin in appel	hangt af waar ik zin in heb	I definitely think so		I rather think so		170
157	2	2015-05-19	female	24	Psychology		1st Master	yes, off campus	fruit		once a week	no	in neem altijd fruit	omdat het gezond is en omdat het lekker is	I rather think so		I definitely think so		168	51
158	2	2015-05-19	female	24	Psychology		1st Master	yes, on campus	fruit		3 times per week	no	ik neem meestal fruit	omdat het gezong is, en het is ook wel lekker	I rather think so		I definitely think so		180	75
159	2	2015-05-20	male	18	Engineering		1st Bachelor	yes, on campus	fruit		less than once a week	yes	1 euro is al veel hé	ik eet op kot normaal al fruit, dus neem ik hier iets others	I rather think so		I rather think so		183	60
160	2	2015-05-20	male	20	other			yes, off campus	fruit		less than once a month	no	ik eet graag fruit	omdat ik fruit lekker vind	sometimes yes/no		I definitely think so		180	65
161	2	2015-05-20	male	19	Business		1st Bachelor	yes, on campus	fruit		5 times per week (elke dag)	yes	dan kan ik een slaatje nemen zonder extra te moeten betalen	dat is gemakkelijk, hier kan je het gewoon nemen en others moet je naar de winkel	I definitely think so		I definitely think so		175	72
162	2	2015-05-20	male	19	Law		2nd Bachelor	yes, on campus	fruit		3 times per week	no	omdat ik sowieso meestal neem	omdat dit gezonder is	sometimes yes/no		I definitely think so		183	60
163	2	2015-05-20	male	21	Criminology		2nd Bachelor	no	fruit		less than once a week	yes	1 euro minder leek me wel interessant	afhankelijk waar ik zin in heb	I rather think so		I rather think so		186	84
164	2	2015-05-20	male	21	Sociology			no	fruit		twice a week	yes	omdat het goedkoper is	omdat het gezond is	I definitely think so		I definitely think so		180	75
165	2	2015-05-20	female	20	Linguistics		3rd Bachelor	no	cookie		less than once a month	no	omdat ik geen zin had in fruit	ik eet meestal geen fruit als dessert, wel als 4-uurtje	I definitely do not think so		I rather think so		172	77
166	2	2015-05-20	female	19	Criminology		2nd Bachelor	no	fruit		less than once a month	no	ik had zin in een stuk fruit	ik denk dat het beter is om iets gezonds te nemen na het eten dan een koek	I definitely think so		I rather do not think so		173	64
167	2	2015-05-20	male	23	Engineering		2nd Master	no	fruit		once a week	no	ik neem altijd fruit	omdat het gezond is	I rather do not think so		I definitely think so		181	78
168	2	2015-05-20	female	22	other	LO management		no	fruit		once a week	no	omdat er pruimen waren en ik wilde dat eten	Afhankelijk van wat er is van dessert. Als er een lekker koekje is neem ik dat en als er een lekker stuk fruit is dan dat	I rather think so		I definitely think so		166	71
169	2	2015-05-20	male	22	Physical education		1st Master	yes, off campus	none of the above/other		less than once a month	no	ik neem nooit dessert	ik krijg geen desset op	I rather think so		I definitely think so		168	60
170	2	2015-05-20	female	22	other	bedrijfskunde	1st Master	yes, off campus	fruit		twice a week	yes	omdat ik normaal wel fruit neem, maar die 1 euro gaf extra overtuiging	fruit; ik voel me dan toch gezond. Als ik frietjes neem compenseert dat een beetje.	I definitely think so		I definitely think so		182	67
171	2	2015-05-20	female	22	other	actuarieel wetenschappen	1st Master	yes, off campus	fruit		once a week	yes	t is 1 euro minder	t is tijdsafhankelijk. Als ik weinig tijd heb ie een koek gemakkelijker	I definitely think so		I definitely think so		169	65
172	2	2015-05-20	female	22	Agogical sciences		1st Master	yes, off campus	fruit		4 times per week	no	omdat het al meestal neem		I definitely think so		I definitely think so		176	59
173	2	2015-05-20	female	20	Economics		3rd Bachelor	yes, on campus	none of the above/other		less than once a week	no	omdat ik fractose tolerant ben	en omdat het fruit er ook nooit rijp genoeg uit ziet en te hard is	I rather do not think so		I definitely think so		175	55
174	2	2015-05-20	female	24	other	Tolk	1st Master	yes, off campus	fruit		3 times per week	no	omdat ik elke keer fruit neem	als, principe, ik heb voor mezlf beslist dat ik altijd fruit neem	I definitely think so		I definitely think so		183	87
175	2	2015-05-20	female	21	Agogical sciences		3rd Bachelor	no	fruit		less than once a week	yes	omdat het 1 euro korting is	omdat fruit lekker is	sometimes yes/no		I rather think so		170	58
176	2	2015-05-20	male	21	Biology		2nd Bachelor	yes, on campus	fruit		less than once a week	yes	omdat het minder duur is	puur uit goesting	I definitely think so		I definitely think so		185	75
177	2	2015-05-20	male	23	Political sciences		1st Master	yes, off campus	none of the above/other		twice a week	no	ik let niet op 60 cent	zoet is lekker	I definitely do not think so		I rather think so		184	82
178	2	2015-05-20	male	21	Bio-Engineering		1st Bachelor	no	fruit		once a week	yes	omdat het heel goedkoop is	het hangt van mijn goesting en humeur af	I definitely think so		not good/not bad		178	62
179	2	2015-05-22	female	22	Law		2nd Bachelor	no	fruit		4 times per week	no	omdat ik graag fruit eet	die zijn wel aantrekkelijk. Fruit ziet er beter uit dan koekjes	I definitely do not think so		I definitely think so		160	53
180	2	2015-05-20	female	21	Law		2nd Bachelor	no	fruit		4 times per week	no	omdat ik altijd fruit eet, maar het is een leuk initiatief	ik lust geen gebak en hou echt van fruit	I definitely think so		I rather think so		159	55
181	2	2015-05-20	male	20	Engineering		2nd Bachelor	yes, on campus	cookie		twice a week	no	omdat ik net voor het eten al een stuk fruit had genomen	omdat fruit gezonder is als een wafel en omdat het ook wel lekker is	I rather think so		I rather think so		175	60
182	2	2015-05-20	male	19	Biology		1st Bachelor	yes, on campus	fruit		less than once a month	no	er was niets others lekker meer	ik lust niet graag fruit	sometimes yes/no		I rather think so		186	76
183	2	2015-05-20	female	24	Linguistics		2nd Bachelor	no	fruit		3 times per week	no	t is leuk maar ik neem vaak fruit	het is lekker en gezonder als rest en je kan het gemakkelijk meenemen voor later	I rather do not think so		I definitely think so		164	75
184	2	2015-05-20	male	21	other	international buisness	2nd Bachelor	no	none of the above/other		less than once a month	no	waar ik zin in heb, afhankelijk van het weer		I definitely think so		I definitely think so		184	87
185	2	2015-05-20	female	19	Engineering		1st Bachelor	yes, on campus			less than once a month	yes	omdat het minder kost	ik neem van thuis al fruit mee en dat is al voldoende	I rather think so		I definitely think so		175	67
186	2	2015-05-20	female	19	Law		2nd Bachelor	no	fruit		4 times per week	yes	omdat ik altijd fruit een in combinatie met de prijsverlaging	omdat ik graag fruit eet en de othere dessertjes zijn niet zo lekker	I definitely think so		I definitely think so		178	63
187	2	2015-05-20	male	18	Engineering		1st Bachelor	no	fruit		once a week	no	ik had er zin in	het is gezonder dan de rest	sometimes yes/no		I definitely think so		198	92
188	2	2015-05-20	female	18	Law		1st Bachelor	yes, on campus	fruit		3 times per week	yes	ik neem sowieso wel fruit, maar 1 euro goedkoper is wel veel		I rather think so		I definitely think so		160	55
189	2	2015-05-20	male	20	Criminology		2nd Bachelor	no	none of the above/other		less than once a month	yes	moest ik het gezien hebbe, zou ik het wel genomen hebben	wanneer ik zin heb in fruit dan kies ik hiervoor	I definitely think so		I definitely think so		180	69
190	2	2015-05-20	male	20	Political sciences		1st Bachelor	yes, on campus	fruit		less than once a week	yes	omdat het goedkoper is	de keuze van fruit dat er is en de keuze in othere desserten			I definitely think so		183	68
191	2	2015-05-20	female	23	Linguistics		3rd Bachelor	no	cookie		less than once a month	no	ik neem meestak fruit mee van thuis	en ik eet liever othere dingen	I rather think so		not good/not bad		173	56
192	2	2015-05-20	female	19	Criminology		2nd Bachelor	no	fruit		less than once a month	no	ik eet altijd fruit als dessert	het is een gewoonte om voor fruit te kiezen	I rather think so		I definitely think so		180	70
193	2	2015-05-20	male	22	Engineering		2nd Bachelor	no	fruit		twice a week	yes	het is goedkoper	omdat het gezond is	sometimes yes/no		I definitely think so		170	67
194	2	2015-05-20	male	24	Physical education		3rd Bachelor	yes, off campus	fruit		once a week	no	omdat ik het niet wist de prijsverlaging	omdat ik de othere desserten niet graag lust	I definitely do not think so		I definitely think so		170	62
195	2	2015-05-20	male	22	Physical education		1st Master	yes, off campus	fruit		4 times per week	yes	omdat het goedkoper is	de keuze is afhankelijk in wat ik zin heb	I definitely think so		I definitely think so		187	81
196	2	2015-05-20	female	22	Agogical sciences		1st Master	yes, off campus	fruit		twice a week	no	omdat ik altijd fruit neem	omdat het gezonder is	I rather think so		I definitely think so		173	73
197	2	2015-05-20	female	21	Agogical sciences		1st Master	yes, off campus	fruit		less than once a month	yes	omdat fruit gezond is en het is goedkoper nu	het fruit hier is bniet zo rijp en het is niet zo lekker na een warme maaltijd	I rather think so		I definitely think so		173	84
198	2	2015-05-20	female	20	Sociology		1st Bachelor	yes, on campus	fruit		once a week	yes	omdat het goedkoper is	afhankelijk van mijn zin	I definitely think so		I definitely think so		165	64
199	2	2015-05-20	male	24	other	Tolk	1st Master	yes, on campus	fruit		3 times per week	no	ik neem altijd fruit	omdat ik yoghurt niet lekker vind	I rather think so		I rather think so		187	70
200	2	2015-05-20	male	22	Computer sciences		1st Master	no	fruit		3 times per week	yes	omdat het goedkoper is	omdat het eten hier veel calorieën heeft en ik na het eten graag iets fris heb	I definitely do not think so		I definitely do not think so		178	54
201	2	2015-05-20	male	20	Biology		2nd Bachelor	no	fruit		4 times per week	no	den othere dessertjes waren niet lekker	ik kies voor fruit omdat het gezonder is	I rather think so		I definitely think so		177	69
202	2	2015-05-20	male	20	Engineering		3rd Bachelor	no	fruit		less than once a week	yes	omdat het goedkoper is	het hangt af van de othere desserten	I definitely think so		I definitely think so		180	60
203	2	2015-05-20	female	19	Linguistics		1st Bachelor	no	fruit		less than once a month	yes	omdat het goedkoper is	omdat fruit gezond en lekker is	I rather think so		I definitely think so		160	44
204	2	2015-05-20	male	19	Engineering		2nd Bachelor	yes, on campus	fruit		4 times per week	no	er waren nectarinen en ik lust dit graag	fruit omdat het gezond en lekker is	I rather think so		I rather think so		168	55
205	2	2015-05-20	male	21	Sociology		1st Master	yes, off campus	fruit		5 times per week (elke dag)	no	omdat ik het altijd neem	omdat het gezond is	I rather think so		I rather think so		183	65
206	2	2015-05-20	female	22	Communication		3rd Bachelor	yes, on campus	fruit		3 times per week	no	omdat ik zin had om iets fris te eten	omdat ik er zin in heb en fruit lekker vind	I rather think so		I definitely think so		155	45
207	2	2015-05-20	female	19	Linguistics		1st Bachelor	no	pudding		less than once a month	yes	omdat het goedkoper is	fruit is gezond	I rather think so		I definitely think so		167	52
208	2	2015-05-20	female	19	Linguistics		2nd Bachelor	no	fruit		twice a week	no	ik wist niet dat er een experiment was	fruit is gezonder, fruit ter compensatie van de hoofdmaaltijd	I rather think so		I rather think so		168	55
209	2	2015-05-22	male	24	other	Bedrijfskunde	1st Master	yes, off campus	fruit		once a week	no	neem altijd fruit		I definitely think so		I definitely think so		184	90
210	2	2015-05-22	female	18	Economics		1st Bachelor	no	none of the above/other		once a week	no	ik hou eerder van zoete ongezonde desserts	het is afhankelijk van wat ik die dag zin in heb	I rather think so		I rather think so		167	50
211	2	2015-05-22	female	19	Economics		1st Bachelor	no	pudding		once a week	no	ik had zin in pudding	ik eet al veel fruit thuis	I rather think so		I rather think so		162	50
212	2	2015-05-22	female	19	Economics		1st Bachelor	no	fruit		less than once a month	no	geen fruit gekocht of in resto	omdat het gezond en lekker is, factor die bepalend is, is of ik er zin in heb	I rather think so		I definitely think so		166
213	2	2015-05-22	male	22	Engineering		2nd Master	no	fruit		less than once a week	no	eet in het algemeen weinig fruit, nu meer diversiteit, bvb abricoos, rijpe banaan	ziet er niet rijp uit soms	I definitely do not think so		I rather think so		180	80
214	2	2015-05-22	male	23	Engineering		2nd Bachelor	no	fruit		4 times per week	yes	goedkoper, others yoghurt genomen	geen lekker vers fruit aanwezig	I definitely think so		I definitely think so		182	69
215	2	2015-05-22	male	23	Engineering		2nd Master	no	fruit		once a week	yes		versheid			I definitely think so		185	90
216	2	2015-05-22	male	23	Engineering		2nd Master	no	pudding		less than once a month	no		ik lust geen fruit, orry	I rather do not think so		I definitely think so		184	84
217	2	2015-05-22	male	22	Physical education		1st Master	yes, off campus	pudding		once a week	yes	omdat het goedkoper is. Vroeger was het eten steeds rond de 4 euro	de staat van het fruit, de beste stukken zijn eruit tegen de tijd ik kan gaan eten	sometimes yes/no		I definitely think so		180	77
218	2	2015-05-22	male	19	Chemie		1st Bachelor	no	fruit		less than once a month	yes	1 euro is 1 euro	fruit eet ik niet meteen als dessert	I definitely think so		I rather think so		203	97
219	2	2015-05-22	male	19	Political sciences		1st Bachelor	no	fruit		twice a week	no	neem altijd als dessert een stuk fruit	het is gezonder dan de othere desserts	I rather think so		I definitely think so		175	80
220	2	2015-05-22	female	18	Psychology		1st Bachelor	no	fruit		5 times per week (elke dag)	no	ik nam altijd al fruit	er is niets others lekker in het resto	I rather think so		I definitely think so		170	61
221	2	2015-05-22	female	19	Psychology		1st Bachelor	no	fruit		once a week	yes	korting is goed meegenomen , others zou ik iets others eten	voor de smaak	I rather think so		I rather think so		163	67
222	2	2015-05-22	male	23	Physical education		1st Master	no	pudding		less than once a month	no	ik neem een dessert omdat ik het lekker vind	de grote keuze van koekjes ,yoghurt, pudding	sometimes yes/no		I rather think so		178	70
223	2	2015-05-22	male	20	Physical education		3rd Bachelor	no	pudding		less than once a week	no	geen weet van	hangt ervan af naar de zin in fruit	I rather think so	slechte vraag, nu lijkt het alsof ik weinig fruit eet	I definitely think so		181	73
224	2	2015-05-22	male					yes, on campus	fruit		less than once a month	no	maakt mij niet uit	omdat ik dan mijn stuk fruit van de dag heb en hier ligt dat voorhande	sometimes yes/no		I definitely think so		183	78
225	2	2015-05-22	male	24	Bio-Engineering		1st Master	no	fruit		3 times per week	yes	others neem ik iets zoet		sometimes yes/no		not good/not bad		180	72
226	2	2015-05-22	male	20	Physical education		3rd Bachelor	no	pudding		less than once a week	no	dat steekt me niet zo nauw	omdat pudding lekker is en het fruit ziet er altijd even goed uit	I definitely think so		I definitely think so		183	69
227	2	2015-05-22	male	24	other	Analytical environmetal chemistry PHD		yes, off campus	cookie		less than once a week	no	ik eet graag fruit dat ik van thuis meebreng		I rather think so		I definitely think so		180	72
228	2	2015-05-22	female	21				no	fruit		less than once a month	yes	wegens de besparing	fruit verleidt mij nooit genoeg, ik eet liever niets erbij dan fruit, voor een koek en yoghurt die ik een effort , niet voor fruiy	I definitely think so		I definitely think so		160	52

## Sheet: Blad2
man	1	2015-05-04	17	Agogische Wetenschappen	1ste Bachelor	ja, op de campus	fruit	minder dan 1x per maand	ja	zeker wel	zeker wel
vrouw	2	2015-05-05	18	Architectuur (Ingenieurswetenschappen)	2de Bachelor	ja, buiten de campus	yoghurt	minder dan 1x per week	nee	eerder wel	eerder wel
		2015-05-06	19	Biologie	3de Bachelor	nee	pudding	1 keer per week		soms wel/niet	niet goed/niet slecht
		2015-05-07	20	Bio-ingenieurswetenschappen	1ste Master		koekje	2 keer per week		eerder niet	eerder niet
		2015-05-08	21	Biomedische Wetenschappen	2de Master		geen van voorgenoemde/ander	3 keer per week		zeker niet	zeker niet
		2015-05-18	22	Chemie				4 keer per week
		2015-05-19	23	Communicatiewetenschappen				5 keer per week (elke dag)
		2015-05-20	24	Computerwetenschappen
		2015-05-21	25	Criminologische Wetenschappen
		2015-05-22	26	Farmaceutische Wetenschappen
			27	Fysica en Sterrenkunde
			28	Geneeskunde
			29	Geografie
			30	Geschiedenis
			31	Handelsingenieur
			32	Ingenieurswetenschappen
				Kunstwetenschappen en Archeologie
				Lichamelijke Opvoeding en Bewegingswetenschappen
				Politieke Wetenschappen
				Psychologie
				Rechten
				Revalidatiewetenschappen en Kinesitherapie
				Sociologie
				Taal- en Letterkunde
				Toegepaste Economische Wetenschappen
				Wijsbegeerte en Moraalwetenschappen
				Wiskunde
				ander
